# Supplementary material for: High FAAP24 expression reveals poor prognosis and an immunosuppressive microenvironment shaping in AML
Source: Cancer Cell Int. 2023 Jun 17;23:117. doi: 10.1186/s12935-023-02937-3 (PMC10276373; doi:10.1186/s12935-023-02937-3)
Supplement: Supplementary file 1 — Supplementary Material 1 [file 12935_2023_2937_MOESM1_ESM.xls]

## Sheet: Table S1
Table S1. Expression analysis of FAAP24 in pan-cancer from TCGA dataset
Cancer Type	Histologic Type	N	Median (IQR)	P value
Adrenocortical Carcinoma (ACC)	Tumor	79	2.81(2.164-3.454)	NA
Bladder Urothelial Carcinoma (BLCA)	Normal	19	2.07(1.828-2.635)	<0.001
	Tumor	412	3.32(2.866-3.726)
Breast Invasive Carcinoma (BRCA)	Normal	113	2.43(2.169-2.797)	<0.001
	Tumor	1113	3.36(3.025-3.748)
Cervical Squamous Cell Carcinoma and Endocervical Adenocarcinoma (CESC)	Normal	3	1.92(1.458-2.189)	0.004
	Tumor	306	3.62(3.226-4.035)
Cholangiocarcinoma (CHOL)	Normal	9	0.65(0.594-0.831)	<0.001
	Tumor	35	2.80(2.475-3.114)
Colon Adenocarcinoma (COAD)	Normal	41	2.03(1.817-2.202)	<0.001
	Tumor	480	2.64(2.279-2.989)
Lymphoid Neoplasm Diffuse Large B-cell Lymphoma (DLBC)	Tumor	48	3.59(3.160-3.890)	NA
Esophageal Carcinoma (ESCA)	Normal	11	1.22(1.056-1.788)	<0.001
	Tumor	163	2.86(2.450-3.299)
Glioblastoma Multiforme (GBM)	Normal	5	1.32(1.145-1.386)	<0.001
	Tumor	169	2.75(2.458-3.141)
Head and Neck Squamous Cell Carcinoma (HNSC)	Normal	44	1.86(1.426-2.161)	<0.001
	Tumor	504	3.04(2.606-3.432)
Kidney Chromophobe (KICH)	Normal	25	2.12(1.826-2.322)	0.811
	Tumor	65	2.09(1.698-2.466)
Kidney Renal Clear Cell Carcinoma (KIRC)	Normal	72	1.55(1.269-1.971)	<0.001
	Tumor	541	1.90(1.624-2.243)
Kidney Renal Papillary Cell Carcinoma (KIRP)	Normal	32	1.38(1.215-1.937)	<0.001
	Tumor	291	2.36(2.029-2.710)
Acute Myeloid Leukemia (LAML)	Tumor	150	2.63(2.344-2.986)	NA
Brain Lower Grade Glioma (LGG)	Tumor	532	1.67(1.388-2.099)	NA
Liver Hepatocellular Carcinoma (LIHC)	Normal	50	0.71(0.470-0.924)	<0.001
	Tumor	374	1.86(1.390-2.303)
Lung Adenocarcinoma (LUAD)	Normal	59	2.03(1.795-2.188)	<0.001
	Tumor	539	2.73(2.277-3.240)
Lung Squamous Cell Carcinoma (LUSC)	Normal	49	2.00(1.720-2.219)	<0.001
	Tumor	502	3.42(3.029-3.890)
Mesothelioma (MESO)	Tumor	87	3.31(3.034-3.708)	NA
Ovarian Serous Cystadenocarcinoma (OV)	Tumor	381	3.29(2.869-3.787)	NA
Pancreatic Adenocarcinoma (PAAD)	Normal	4	2.74(2.507-2.838)	0.283
	Tumor	179	2.40(2.115-2.685)
Pheochromocytoma and Paraganglioma (PCPG)	Normal	3	1.46(1.447-1.583)	0.711
	Tumor	184	1.44(1.040-1.770)
Prostate Adenocarcinoma (PRAD)	Normal	52	2.95(2.406-3.329)	0.189
	Tumor	501	2.92(2.502-3.577)
Rectum Adenocarcinoma (READ)	Normal	10	2.23(2.180-2.259)	0.001
	Tumor	167	2.70(2.316-3.067)
Sarcoma (SARC)	Normal	2	2.14(1.938-2.349)	NA
	Tumor	263	3.46(3.034-3.939)
Skin Cutaneous Melanoma (SKCM)	Normal	1	2.99(2.996-2.996)	NA
	Tumor	472	3.22(2.778-3.628)
Stomach Adenocarcinoma (STAD)	Normal	32	1.54(1.283-1.870)	<0.001
	Tumor	375	2.61(2.199-3.063)
Testicular Germ Cell Tumors (TGCT)	Tumor	156	3.11(2.790-3.395)	NA
Thyroid Carcinoma (THCA)	Normal	59	2.30(2.119-2.451)	0.186
	Tumor	512	2.37(2.062-2.587)
Thymoma (THYM)	Normal	2	3.02(2.860-3.184)	NA
	Tumor	120	3.20(2.748-3.579)
Uterine Corpus Endometrial Carcinoma (UCEC)	Normal	35	2.11(1.978-2.314)	<0.001
	Tumor	554	2.71(2.172-3.207)
Uterine Carcinosarcoma (UCS)	Tumor	57	3.88(3.341-4.494)	NA
Uveal Melanoma (UVM)	Tumor	80	2.39(1.910-2.805)	NA
NA: Sample sizes less than 3 or a lack of control will not be included in the statistical analysis.

## Sheet: Table S2
Table S2. Univariate and multivariate cox analysis of overall survival in TCGA AML cohort
Characteristics	N	Univariate analysis			Multivariate analysis
		Hazard ratio (95% CI)	P value		Hazard ratio (95% CI)	P value
Age	140
≤60	79	Reference
>60	61	3.33 (2.16-5.13)	<0.001		2.87 (1.83-4.50)	<0.001
WBC(x10^9/L)	139
≤20	75	Reference
>20	64	1.16 (0.76-1.77)	0.490
BM blasts(%)	140
≤20	59	Reference
>20	81	1.17 (0.76-1.79)	0.486
PB blasts(%)	140
≤70	66	Reference
>70	74	1.23 (0.81-1.88)	0.338
Cytogenetic risk	138
Favorable	31	Reference
Intermediate	76	2.96 (1.50-5.84)	0.002		2.22 (1.10-4.47)	0.025
Poor	31	4.16 (1.94-8.89)	<0.001		2.53 (1.15-5.58)	0.022
FAAP24	140
Low	69	Reference
High	71	1.97 (1.28-3.03)	0.002		1.75 (1.13-2.71)	0.013

## Sheet: Table S3
Table S3. Clinical features of 446 AML patients in Beat cohort
Variables	level	Low FAAP24 expression	High FAAP24 expression	P value
N		223	223
Age	≤60	103 (46.2)	109 (48.9)	0.635
	>60	120 (53.8)	114 (51.1)
Sex (%)	Female	101 (45.3)	93 (41.7)	0.504
	Male	122 (54.7)	130 (58.3)
WBC (median [IQR]) (x10^9/L)		12.90 [4.11, 40.78]	22.95 [8.21, 57.08]	0.001
HB (median [IQR]) mg/dl		8.80 [7.70, 10.20]	8.20 [7.10, 9.57]	0.011
PLT (median [IQR]) (x10^9/L)		40.00 [23.00, 89.00]	35.00 [21.25, 69.00]	0.165
PB Blast (median [IQR])		39.50 [8.00, 68.00]	54.00 [20.30, 80.50]	0.001
BM Blast (median [IQR])		62.00 [30.00, 80.75]	75.00 [48.80, 90.00]	<0.001
Ethnicity (%)	White	182 (81.6)	185 (83.0)	0.804
	Others	41 (18.4)	38 (17.0)
MDS/MPN (%)	No	185 (83.0)	191 (85.7)	0.515
	Yes	38 (17.0)	32 (14.3)
FAB (%)	M0	3 ( 1.3)	3 ( 1.3)	<0.001
	M1	2 ( 0.9)	6 ( 2.7)
	M2	3 ( 1.3)	7 ( 3.1)
	M3	2 ( 0.9)	9 ( 4.0)
	M4	8 ( 3.6)	17 ( 7.6)
	M5	8 ( 3.6)	24 (10.8)
	M7	0 ( 0.0)	2 ( 0.9)
	NOS	0 ( 0.0)	2 ( 0.9)
	Missing	197 (88.3)	153 (68.6)
ELN 2017 (%)	Favorable	56 (25.1)	63 (28.3)	0.521
	Intermediate or Adverse	167 (74.9)	160 (71.7)
Cytogenetic risk (%)	Favorable	30 (13.5)	26 (11.7)	0.295
	Intermediate	135 (60.5)	152 (68.2)
	Poor	57 (25.6)	45 (20.2)
	Missing	1 ( 0.4)	0 ( 0.0)
CEBPA (%)	Missing	130 (58.3)	122 (54.7)	0.557
	Negative	81 (36.3)	84 (37.7)
	Positive	12 ( 5.4)	17 ( 7.6)
DNMT3A (%)	Missing	159 (71.3)	127 (57.0)	0.002
	Negative	45 (20.2)	56 (25.1)
	Positive	19 ( 8.5)	40 (17.9)
FLT3-ITD (%)	Missing	1 ( 0.4)	0 ( 0.0)	0.373
	Negative	175 (78.5)	167 (74.9)
	Positive	47 (21.1)	56 (25.1)
IDH1 (%)	Missing	122 (54.7)	126 (56.5)	0.495
	Negative	89 (39.9)	80 (35.9)
	Positive	12 ( 5.4)	17 ( 7.6)
KRAS (%)	Missing	160 (71.7)	144 (64.6)	0.265
	Negative	57 (25.6)	71 (31.8)
	Positive	6 ( 2.7)	8 ( 3.6)
NRAS (%)	Missing	147 (65.9)	137 (61.4)	0.529
	Negative	56 (25.1)	60 (26.9)
	Positive	20 ( 9.0)	26 (11.7)
NPM1 (%)	Missing	3 ( 1.3)	0 ( 0.0)	0.001
	Negative	181 (81.2)	154 (69.1)
	Positive	39 (17.5)	69 (30.9)
TP53 (%)	Missing	157 (70.4)	142 (63.7)	0.285
	Negative	55 (24.7)	65 (29.1)
	Positive	11 ( 4.9)	16 ( 7.2)

## Sheet: Table S4
Table S4. Univariate cox analysis of overall survival in Beat AML cohort
characteristic	N	Hazard ratio (95% CI)	P value
FAAP24 (high vs. low)	400	1.48 [1.15, 1.92]	0.003
Age (>60 vs. ≤60)	400	2.39 [1.82, 3.14]	<0.001
Sex (Male vs. Female)	400	1.28 [0.99, 1.67]	0.064
ELN 2017 risk (Intermediate or Adverse vs. Favorable)	400	2.44 [1.69, 3.51]	<0.001
Cytogenetic risk
Favorable	47	Reference
Intermediate	259	3.79 [1.93, 7.43]	<0.001
Poor	94	5.00 [2.50, 10.03]	<0.001
FLT3-ITD (Pos vs. Neg)	399	1.27 [0.95, 1.70]	0.113
NPM1 (Pos vs. Neg)	397	0.99 [0.73, 1.34]	0.943
CEBPA (Pos vs. Neg)	178	1.00 [0.57, 1.76]	0.998
DNMT3A (Pos vs. Neg)	150	0.94 [0.60, 1.47]	0.788
IDH1 (Pos vs. Neg)	181	0.75 [0.40, 1.40]	0.365
KRAS (Pos vs. Neg)	135	1.27 [0.55, 2.94]	0.577
NRAS (Pos vs. Neg)	153	0.90 [0.52, 1.55]	0.704
TP53 (Pos vs. Neg)	136	2.57 [1.54, 4.30]	<0.001

## Sheet: Table S5
Table S5. Multivariate cox analysis of overall survival in Beat AML cohort
Variables	N	Hazard ratio (95% CI)	P value
Model 1
FAAP24 (high vs. low)	400	1.67 [1.28, 2.18]	<0.001
Age (>60 vs. ≤60)	400	2.25 [1.71, 2.97]	<0.001
Cytogenetic risk
Favorable	47	Reference
Intermediate	259	2.88 [1.46, 5.68]	0.002
Poor	94	3.93 [1.95, 7.94]	<0.001
Model 2
FAAP24 (high vs. low)	400	1.67 [1.28, 2.18]	<0.001
Age (>60 vs. ≤60)	400	2.25 [1.71, 2.97]	<0.001
ELN 2017
Favorable	105	Reference
Intermediate or Adverse	295	2.20 [1.52, 3.20]	<0.001

## Sheet: Table S6
Table S6. Co-expressed genes of FAAP24 in AML
Gene	Cor	P-value	FDR (BH)	Event_SD	Event_TD
POC1A	0.530874	5.77079e-14	5.61151e-10	172	173
TMEM106C	0.522289	1.70828e-13	1.03398e-09	172	173
CENPM	0.520527	2.12665e-13	1.03398e-09	172	173
TIMELESS	0.513691	4.91516e-13	1.9118e-09	172	173
ICT1	0.511888	6.1115e-13	1.98094e-09	172	173
RFC2	0.504478	1.47657e-12	3.98339e-09	172	173
CDC45	0.503592	1.63858e-12	3.98339e-09	172	173
RAN	0.498211	3.06281e-12	6.20961e-09	172	173
EPR1	0.49785	3.19293e-12	6.20961e-09	172	172
DSN1	0.496982	3.52815e-12	6.23778e-09	172	173
SPC24	0.493717	5.12209e-12	8.30119e-09	172	170
CSTF2	0.492092	6.15716e-12	9.21111e-09	172	173
EXO1	0.488193	9.53839e-12	1.24276e-08	172	173
FH	0.487576	1.02171e-11	1.24276e-08	172	173
SNRNP40	0.48757	1.02243e-11	1.24276e-08	172	173
MYBL2	0.484963	1.36505e-11	1.56162e-08	172	173
CCDC34	0.482249	1.83949e-11	1.98746e-08	172	173
RRM2	0.481343	2.03106e-11	2.07895e-08	172	173
PPM1G	0.478284	2.83113e-11	2.75299e-08	172	173
PCNA	0.47762	3.04127e-11	2.81651e-08	172	173
CCT5	0.477134	3.20477e-11	2.83301e-08	172	173
MRPS7	0.474825	4.10517e-11	3.47119e-08	172	173
PSMC3	0.473815	4.57241e-11	3.61707e-08	172	173
RRM1	0.473343	4.80771e-11	3.61707e-08	172	173
PRPF4	0.473289	4.83566e-11	3.61707e-08	172	173
APITD1	0.472449	5.28631e-11	3.80771e-08	172	173
ESCO2	0.471948	5.57437e-11	3.8718e-08	172	173
CDC6	0.470981	6.17439e-11	4.14068e-08	172	173
EIF4A3	0.469829	6.97107e-11	4.51911e-08	172	173
MRPS11	0.469507	7.21109e-11	4.52391e-08	172	173
RAD51	0.468887	7.69578e-11	4.67711e-08	172	173
FEN1	0.467483	8.91232e-11	5.22717e-08	172	173
KIFC1	0.467034	9.339e-11	5.22717e-08	172	173
ATP5B	0.466965	9.40718e-11	5.22717e-08	172	173
CCDC150	0.465662	1.07715e-10	5.819e-08	172	173
SFXN4	0.463823	1.30274e-10	6.81613e-08	172	173
MDH1	0.463609	1.33182e-10	6.81613e-08	172	173
GINS4	0.462625	1.47361e-10	7.34841e-08	172	173
C20orf7	0.459884	1.9504e-10	9.48286e-08	172	173
FAM54A	0.458526	2.23875e-10	1.06193e-07	172	173
NCAPG2	0.457454	2.49525e-10	1.10974e-07	172	173
GMNN	0.45727	2.5421e-10	1.10974e-07	172	173
TCF19	0.45717	2.56778e-10	1.10974e-07	172	173
CTNNAL1	0.456486	2.75118e-10	1.13585e-07	172	173
HIRIP3	0.456461	2.75824e-10	1.13585e-07	172	173
GINS3	0.456299	2.80341e-10	1.13585e-07	172	173
RTN4IP1	0.455629	2.99863e-10	1.19015e-07	172	173
TRIP13	0.455066	3.1731e-10	1.19674e-07	172	173
NDUFA9	0.454993	3.19618e-10	1.19674e-07	172	173
UBE2T	0.454982	3.19983e-10	1.19674e-07	172	173
SNRNP25	0.454768	3.26906e-10	1.19956e-07	172	173
SAE1	0.454459	3.37177e-10	1.21434e-07	172	173
IMMT	0.453372	3.75826e-10	1.30822e-07	172	173
POP4	0.453349	3.76699e-10	1.30822e-07	172	173
C18orf55	0.451027	4.74385e-10	1.61857e-07	172	173
CLSPN	0.450567	4.96445e-10	1.66463e-07	172	173
NCAPG	0.448948	5.82319e-10	1.90621e-07	172	173
ZWILCH	0.448688	5.97354e-10	1.90621e-07	172	173
TRAIP	0.448679	5.97897e-10	1.90621e-07	172	173
ATP5A1	0.447579	6.65939e-10	2.0889e-07	172	173
ZWINT	0.447133	6.95606e-10	2.09186e-07	172	173
POLA2	0.447019	7.0345e-10	2.09186e-07	172	173
TTC26	0.446985	7.05746e-10	2.09186e-07	172	172
PRC1	0.446925	7.09907e-10	2.09186e-07	172	173
FANCI	0.446202	7.61733e-10	2.21107e-07	172	173
CINP	0.445964	7.79649e-10	2.2298e-07	172	173
SPAG5	0.445113	8.4683e-10	2.38683e-07	172	173
WDR62	0.444424	9.05373e-10	2.48574e-07	172	173
CDKN3	0.444399	9.07486e-10	2.48574e-07	172	173
ABCF2	0.443961	9.46848e-10	2.55754e-07	172	173
CCNE1	0.443018	1.03706e-09	2.76283e-07	172	173
ANLN	0.442622	1.07741e-09	2.83156e-07	172	173
MND1	0.44241	1.09963e-09	2.85142e-07	172	173
TK1	0.440907	1.27019e-09	3.22407e-07	172	173
TTK	0.440855	1.2765e-09	3.22407e-07	172	173
SUCLG1	0.439989	1.38676e-09	3.45765e-07	172	173
C9orf100	0.439416	1.4646e-09	3.60551e-07	172	173
APOBEC3B	0.439181	1.49775e-09	3.64104e-07	172	173
MLH1	0.438497	1.59842e-09	3.83779e-07	172	173
CEP55	0.437935	1.68594e-09	3.99856e-07	172	173
RPL26L1	0.437634	1.73475e-09	4.06476e-07	172	173
EIF3I	0.437003	1.84156e-09	4.26364e-07	172	173
E2F8	0.435388	2.14434e-09	4.90625e-07	172	173
KIF24	0.43463	2.30253e-09	5.20693e-07	172	173
RNASEH2A	0.434368	2.35994e-09	5.27541e-07	172	173
HAUS8	0.43366	2.52155e-09	5.57262e-07	172	173
H2AFZ	0.433215	2.62856e-09	5.74385e-07	172	173
RFC4	0.43289	2.70965e-09	5.85526e-07	172	173
PARP2	0.43229	2.86533e-09	6.11306e-07	172	173
SKA3	0.432191	2.89182e-09	6.11306e-07	172	173
PPIAL4G	0.431785	3.00307e-09	6.27998e-07	172	172
SSRP1	0.431083	3.20545e-09	6.60483e-07	172	173
CDCA8	0.431013	3.22634e-09	6.60483e-07	172	173
WDR61	0.429181	3.82147e-09	7.74167e-07	172	173
TUBA1B	0.427515	4.454e-09	8.8404e-07	172	173
OBFC2B	0.427513	4.45475e-09	8.8404e-07	172	173
TARS2	0.424246	6.00054e-09	1.17877e-06	172	173
AFG3L2	0.422772	6.85657e-09	1.33347e-06	172	173
APOO	0.421814	7.47457e-09	1.42729e-06	172	173
NCAPH	0.421798	7.48577e-09	1.42729e-06	172	173
SKA1	0.421681	7.56479e-09	1.42835e-06	172	173
RFC5	0.421496	7.69185e-09	1.43838e-06	172	173
CENPH	0.421324	7.81134e-09	1.44681e-06	172	173
AIMP2	0.420068	8.74254e-09	1.60401e-06	172	173
MCM7	0.419621	9.0986e-09	1.64493e-06	172	173
NUP93	0.419577	9.13476e-09	1.64493e-06	172	173
KATNA1	0.419054	9.57093e-09	1.70767e-06	172	173
TNPO3	0.418795	9.79442e-09	1.73165e-06	172	173
FDPS	0.417387	1.11011e-08	1.94499e-06	172	173
HAUS7	0.417167	1.13193e-08	1.96551e-06	172	173
PSMC3IP	0.417061	1.14263e-08	1.96654e-06	172	173
DTYMK	0.416949	1.15403e-08	1.96873e-06	172	173
CDCA5	0.41678	1.17138e-08	1.98096e-06	172	173
DEPDC1B	0.416169	1.2364e-08	2.07289e-06	172	173
KIF4A	0.415799	1.27748e-08	2.12346e-06	172	173
PKMYT1	0.415397	1.32356e-08	2.1814e-06	172	173
DNAJC9	0.414894	1.38344e-08	2.26094e-06	172	173
CIAPIN1	0.414177	1.47349e-08	2.38804e-06	172	173
SEPHS2	0.414044	1.49082e-08	2.39615e-06	172	173
CIT	0.413889	1.5111e-08	2.40885e-06	172	173
ASF1B	0.413405	1.57657e-08	2.49278e-06	172	173
ORC6L	0.412442	1.71506e-08	2.68988e-06	172	173
RAB42	0.41194	1.79187e-08	2.78786e-06	172	171
WDR76	0.411418	1.8751e-08	2.8942e-06	172	173
CDK1	0.411267	1.89984e-08	2.9093e-06	172	173
PSMD14	0.411011	1.94259e-08	2.95152e-06	172	173
SLC25A5	0.410523	2.02668e-08	3.05542e-06	172	173
MCM6	0.410196	2.08481e-08	3.11887e-06	172	173
CENPN	0.409775	2.16236e-08	3.20133e-06	172	173
MTHFD1	0.409719	2.17285e-08	3.20133e-06	172	173
FANCG	0.408565	2.40043e-08	3.51005e-06	172	173
RACGAP1	0.408347	2.44588e-08	3.54981e-06	172	173
PWP1	0.407699	2.58603e-08	3.71805e-06	172	173
PSMD1	0.407636	2.60004e-08	3.71805e-06	172	173
AIFM1	0.406802	2.79299e-08	3.96482e-06	172	173
MELK	0.406608	2.83972e-08	3.97951e-06	172	173
KIF23	0.406589	2.84426e-08	3.97951e-06	172	173
SAMM50	0.406415	2.88694e-08	4.01038e-06	172	173
EXOSC9	0.406001	2.99091e-08	4.12534e-06	172	173
ESPL1	0.405322	3.1696e-08	4.34101e-06	172	173
MAD2L1	0.404846	3.30056e-08	4.47588e-06	172	173
AURKA	0.40476	3.32476e-08	4.47588e-06	172	173
CCDC99	0.404717	3.33712e-08	4.47588e-06	172	173
NDC80	0.404237	3.47603e-08	4.63026e-06	172	173
PLK4	0.404071	3.52554e-08	4.66427e-06	172	173
HJURP	0.403869	3.5863e-08	4.68681e-06	172	173
MRPL27	0.403855	3.59078e-08	4.68681e-06	172	173
KIF2C	0.403298	3.76416e-08	4.86053e-06	172	173
CPSF3	0.403268	3.77386e-08	4.86053e-06	172	173
SLC25A10	0.402836	3.91444e-08	5.00842e-06	172	173
CDC25C	0.402536	4.01472e-08	5.10167e-06	172	173
TYMS	0.402463	4.03978e-08	5.10167e-06	172	173
BPHL	0.401791	4.27538e-08	5.36436e-06	172	173
KIF18B	0.401374	4.42815e-08	5.52043e-06	172	173
F8	0.40124	4.47815e-08	5.5472e-06	172	173
NCAPD2	0.400795	4.64907e-08	5.72248e-06	172	173
PRIM1	0.399517	5.17443e-08	6.32908e-06	172	173
NUSAP1	0.399179	5.32295e-08	6.47005e-06	172	173
ATRIP	0.398934	5.43284e-08	6.5626e-06	172	173
MCM3	0.398654	5.56108e-08	6.67605e-06	172	173
FBXO43	0.39823	5.76106e-08	6.87369e-06	172	172
LRRC45	0.397823	5.95981e-08	7.06746e-06	172	173
COG2	0.397604	6.0695e-08	7.15392e-06	172	173
ACAT2	0.397425	6.16031e-08	7.2129e-06	172	173
KIAA0101	0.397291	6.22916e-08	7.2129e-06	172	173
SPC25	0.397288	6.23081e-08	7.2129e-06	172	173
TACO1	0.396874	6.4487e-08	7.42097e-06	172	173
ORC1L	0.396192	6.82312e-08	7.80565e-06	172	173
CCNB2	0.395846	7.02095e-08	7.98499e-06	172	173
PARK7	0.395301	7.34399e-08	8.30383e-06	172	173
GSG2	0.395176	7.42009e-08	8.34138e-06	172	173
TUBB	0.395018	7.51784e-08	8.4027e-06	172	173
PASK	0.394719	7.70497e-08	8.56265e-06	172	173
ACTL6A	0.394194	8.04531e-08	8.89007e-06	172	173
PSMD2	0.393963	8.19915e-08	9.00887e-06	172	173
C15orf23	0.393517	8.50469e-08	9.29209e-06	172	173
DNMT1	0.39245	9.28089e-08	1.00579e-05	172	173
ACAD9	0.392401	9.31838e-08	1.00579e-05	172	173
EZH2	0.392283	9.40813e-08	1.00579e-05	172	173
FOXM1	0.392278	9.41246e-08	1.00579e-05	172	173
RAE1	0.392043	9.59489e-08	1.01968e-05	172	173
EME1	0.391865	9.73487e-08	1.02893e-05	172	173
TSSC1	0.391614	9.93642e-08	1.03634e-05	172	173
LRRC59	0.391599	9.94838e-08	1.03634e-05	172	173
PSMA5	0.391547	9.99033e-08	1.03634e-05	172	173
C6orf153	0.391513	1.00181e-07	1.03634e-05	172	173
SHCBP1	0.391395	1.01152e-07	1.04085e-05	172	173
GINS2	0.391243	1.02411e-07	1.04826e-05	172	173
PINX1	0.390608	1.07838e-07	1.09803e-05	172	173
RNASEH1	0.390436	1.09356e-07	1.10768e-05	172	173
LIG1	0.390171	1.11725e-07	1.12582e-05	172	173
C6orf129	0.389292	1.19972e-07	1.20269e-05	172	173
POLA1	0.388699	1.25855e-07	1.2552e-05	172	173
MTIF2	0.388565	1.27222e-07	1.257e-05	172	173
KPNA2	0.388555	1.27329e-07	1.257e-05	172	173
TIPIN	0.388036	1.32771e-07	1.29858e-05	172	173
BUB1	0.388026	1.32876e-07	1.29858e-05	172	173
AURKB	0.387203	1.41965e-07	1.37726e-05	172	173
CHCHD3	0.38717	1.42344e-07	1.37726e-05	172	173
RUVBL1	0.387076	1.43424e-07	1.38084e-05	172	173
CCT6A	0.386302	1.52604e-07	1.46199e-05	172	173
TPX2	0.385482	1.62941e-07	1.55337e-05	172	173
NUF2	0.38521	1.66511e-07	1.57966e-05	172	173
ZCCHC17	0.384394	1.77694e-07	1.67394e-05	172	173
TUBA1C	0.384361	1.78171e-07	1.67394e-05	172	173
AHCY	0.384121	1.81599e-07	1.69795e-05	172	173
GMPS	0.383573	1.8967e-07	1.76493e-05	172	173
PARN	0.383031	1.98001e-07	1.83367e-05	172	173
HAUS1	0.382758	2.02325e-07	1.86484e-05	172	173
MLF1IP	0.382618	2.04585e-07	1.87678e-05	172	173
C17orf53	0.382283	2.10069e-07	1.91804e-05	172	173
GPN1	0.381605	2.21618e-07	2.01404e-05	172	173
HSPA9	0.381542	2.22722e-07	2.01465e-05	172	173
TADA2A	0.381101	2.30595e-07	2.07621e-05	172	173
RPA1	0.380236	2.46796e-07	2.21183e-05	172	173
GTSE1	0.380136	2.48751e-07	2.21913e-05	172	173
ILF2	0.379767	2.56046e-07	2.27378e-05	172	173
PAXIP1	0.379612	2.59175e-07	2.29111e-05	172	173
FOXRED1	0.37927	2.66206e-07	2.3349e-05	172	173
LEO1	0.379217	2.67317e-07	2.3349e-05	172	173
FANCD2	0.379197	2.6773e-07	2.3349e-05	172	173
KIF15	0.378662	2.79149e-07	2.42361e-05	172	173
HADHA	0.37798	2.94407e-07	2.54472e-05	172	173
FBXO4	0.376448	3.31585e-07	2.85339e-05	172	173
WDR12	0.376226	3.3734e-07	2.89013e-05	172	173
PRPS1	0.376151	3.39297e-07	2.89414e-05	172	173
TRIM16L	0.376043	3.42152e-07	2.90575e-05	172	173
NIF3L1	0.375809	3.48402e-07	2.94597e-05	172	173
ODC1	0.37519	3.65466e-07	3.06361e-05	172	173
MCM4	0.37512	3.67452e-07	3.06704e-05	172	173
GPATCH4	0.375047	3.69506e-07	3.07101e-05	172	173
NDUFAF1	0.374705	3.79375e-07	3.13961e-05	172	173
UQCRC1	0.374546	3.8407e-07	3.165e-05	172	173
ERCC2	0.373968	4.01524e-07	3.28637e-05	172	173
CEP250	0.373947	4.02178e-07	3.28637e-05	172	173
CENPQ	0.372954	4.33989e-07	3.53147e-05	172	173
CCNF	0.372848	4.37531e-07	3.54546e-05	172	173
PHYH	0.372586	4.46389e-07	3.60223e-05	172	173
XRCC6	0.372033	4.65652e-07	3.74215e-05	172	173
MRPS10	0.371967	4.67988e-07	3.74545e-05	172	173
TCP1	0.371743	4.76053e-07	3.79437e-05	172	173
PPIL1	0.371652	4.79376e-07	3.80527e-05	172	173
IDH2	0.371106	4.99731e-07	3.95072e-05	172	173
CCNB1	0.370423	5.26349e-07	4.14215e-05	172	173
RAD54L	0.370377	5.28205e-07	4.14215e-05	172	173
C16orf59	0.369948	5.45694e-07	4.25429e-05	172	173
SRPRB	0.369919	5.46881e-07	4.25429e-05	172	173
PAK1IP1	0.369454	5.66463e-07	4.38907e-05	172	173
NCAPD3	0.369191	5.77859e-07	4.4596e-05	172	173
ACY1	0.369087	5.82415e-07	4.477e-05	172	173
BRCA1	0.369011	5.85799e-07	4.48528e-05	172	173
CCNA2	0.368192	6.23113e-07	4.75227e-05	172	173
POLD1	0.367752	6.44133e-07	4.8934e-05	172	173
BIRC5	0.367595	6.51745e-07	4.93196e-05	172	173
KIF14	0.366981	6.82538e-07	5.12543e-05	172	173
C3orf75	0.36698	6.82582e-07	5.12543e-05	172	173
CCT7	0.366751	6.94424e-07	5.19429e-05	172	173
NEK2	0.366652	6.99566e-07	5.2127e-05	172	173
KARS	0.366103	7.2895e-07	5.41092e-05	172	173
POLR1E	0.366004	7.34349e-07	5.43027e-05	172	173
NUP37	0.365761	7.47815e-07	5.48811e-05	172	173
TOP3A	0.365614	7.56109e-07	5.52812e-05	172	173
TDP1	0.364899	7.97548e-07	5.80925e-05	172	173
MVK	0.364306	8.33522e-07	6.02614e-05	172	173
HSD17B10	0.363904	8.58819e-07	6.18604e-05	172	173
EBNA1BP2	0.363813	8.64641e-07	6.20499e-05	172	173
HNRNPF	0.363276	8.99725e-07	6.43303e-05	172	173
TUBG1	0.362661	9.41666e-07	6.70825e-05	172	173
CKS1B	0.362595	9.46261e-07	6.71638e-05	172	173
C15orf42	0.362512	9.52103e-07	6.73327e-05	172	173
DRG1	0.362164	9.76866e-07	6.88337e-05	172	173
CDCA3	0.362004	9.88505e-07	6.94023e-05	172	173
GOT1	0.361861	9.98995e-07	6.98865e-05	172	173
DTL	0.361562	1.02122e-06	7.11855e-05	172	173
SMC2	0.361418	1.03216e-06	7.16637e-05	172	173
MRPS18B	0.361374	1.03545e-06	7.16637e-05	172	173
SAAL1	0.361296	1.04146e-06	7.18236e-05	172	173
PPIL5	0.361132	1.05407e-06	7.18964e-05	172	173
SLC29A1	0.361108	1.05594e-06	7.18964e-05	172	173
PRR11	0.361098	1.05675e-06	7.18964e-05	172	173
ALDH1B1	0.360926	1.07021e-06	7.25208e-05	172	173
PDCL3	0.360624	1.09423e-06	7.38907e-05	172	173
CDCA2	0.360511	1.10329e-06	7.42448e-05	172	173
AATF	0.360263	1.12362e-06	7.48616e-05	172	173
RBBP7	0.360258	1.124e-06	7.48616e-05	172	173
FAM158A	0.360013	1.14435e-06	7.59567e-05	172	173
PET112L	0.359902	1.15373e-06	7.6319e-05	172	173
DLD	0.359809	1.1616e-06	7.65789e-05	172	173
OIP5	0.359715	1.16966e-06	7.68498e-05	172	173
WBSCR16	0.359625	1.17737e-06	7.70962e-05	172	173
TBRG4	0.359547	1.18414e-06	7.72792e-05	172	173
MRPS9	0.359402	1.19676e-06	7.78415e-05	172	173
COQ9	0.359338	1.20237e-06	7.79455e-05	172	173
CENPW	0.35902	1.2306e-06	7.9382e-05	172	173
HTATSF1	0.358997	1.23269e-06	7.9382e-05	172	173
ATP5F1	0.358551	1.2735e-06	8.17396e-05	172	173
USP39	0.358428	1.28497e-06	8.22041e-05	172	173
NEIL3	0.358078	1.31818e-06	8.40525e-05	172	173
HMGB2	0.357879	1.33739e-06	8.49985e-05	172	173
SRP14	0.357747	1.35028e-06	8.55383e-05	172	173
NSUN5	0.357246	1.40037e-06	8.84235e-05	172	173
SRP68	0.356832	1.44306e-06	9.0824e-05	172	173
ARHGAP11A	0.356299	1.4999e-06	9.4097e-05	172	173
ISY1	0.355989	1.53385e-06	9.59172e-05	172	173
PSMC2	0.355918	1.54173e-06	9.61012e-05	172	173
POLDIP2	0.35564	1.57308e-06	9.77418e-05	172	173
BUB1B	0.355578	1.58011e-06	9.78021e-05	172	173
SUV39H1	0.355543	1.5841e-06	9.78021e-05	172	173
SND1	0.355251	1.61789e-06	9.95719e-05	172	173
RNF113A	0.354896	1.65973e-06	0.000101825	172	173
MCM8	0.354229	1.74138e-06	0.000106498	172	173
RNMTL1	0.354119	1.75514e-06	0.000107003	172	173
MIPEP	0.353989	1.77163e-06	0.000107671	172	173
SLBP	0.35386	1.78812e-06	0.000107863	172	173
DRP2	0.353836	1.79123e-06	0.000107863	172	171
SHMT1	0.353834	1.79143e-06	0.000107863	172	173
HAT1	0.353477	1.83791e-06	0.00011032	172	173
EIF2B3	0.35338	1.85078e-06	0.000110749	172	173
STIL	0.353337	1.85645e-06	0.000110749	172	173
CCDC137	0.352986	1.90371e-06	0.000113221	172	173
SUPT16H	0.35282	1.92651e-06	0.000114228	172	173
RECQL4	0.352244	2.00745e-06	0.000118665	172	173
MRPS23	0.352044	2.03623e-06	0.000120002	172	173
CDK5	0.351885	2.05953e-06	0.000121008	172	173
C12orf32	0.351605	2.10103e-06	0.000123075	172	173
TOE1	0.35105	2.18558e-06	0.000127643	172	173
MRPL37	0.350719	2.23761e-06	0.000129977	172	173
GRPEL1	0.350711	2.2389e-06	0.000129977	172	173
DHX35	0.350525	2.26859e-06	0.000131308	172	173
ECHS1	0.34973	2.40016e-06	0.000138181	172	173
SLC25A19	0.349722	2.40154e-06	0.000138181	172	173
CENPL	0.34953	2.43438e-06	0.000139658	172	173
KIF4B	0.349095	2.51035e-06	0.000143592	172	170
SNW1	0.348936	2.53863e-06	0.000144479	172	173
LAS1L	0.348883	2.54815e-06	0.000144479	172	173
WDR34	0.348798	2.56347e-06	0.000144926	172	173
TOP2A	0.348571	2.60479e-06	0.000146519	172	173
FTSJ2	0.348552	2.6084e-06	0.000146519	172	173
CDC25A	0.34852	2.61425e-06	0.000146519	172	173
WDR5	0.348461	2.62516e-06	0.000146707	172	173
TSFM	0.348268	2.66099e-06	0.000148284	172	173
THOC3	0.347706	2.76835e-06	0.000153825	172	173
EFTUD2	0.346521	3.00838e-06	0.000166687	172	173
APTX	0.345884	3.14543e-06	0.000172637	172	173
ATP5O	0.345833	3.15663e-06	0.000172637	172	173
LMNB2	0.345817	3.16017e-06	0.000172637	172	173
HSP90AA1	0.345714	3.1828e-06	0.000173387	172	173
CCDC25	0.345381	3.2577e-06	0.000176971	172	173
HMMR	0.345183	3.30295e-06	0.000178721	172	173
NUP205	0.34516	3.30829e-06	0.000178721	172	173
ETFDH	0.345062	3.33097e-06	0.000178952	172	173
C20orf72	0.344854	3.37938e-06	0.000181053	172	173
RANBP1	0.344574	3.44608e-06	0.000184119	172	173
RAD51C	0.344499	3.46398e-06	0.000184568	172	173
DONSON	0.344224	3.53086e-06	0.000187618	172	173
RPN2	0.343945	3.59991e-06	0.000190766	172	173
RPSAP9	0.343789	3.63898e-06	0.000192312	172	173
FDXR	0.343424	3.73233e-06	0.000196711	172	173
DAP3	0.343062	3.82684e-06	0.000201147	172	173
MRPL18	0.342933	3.86129e-06	0.000202411	172	173
HAUS4	0.342635	3.94151e-06	0.00020606	172	173
GNL2	0.342192	4.06401e-06	0.000211895	172	173
LOC100128191	0.341741	4.19202e-06	0.000217985	172	173
B4GALT2	0.341187	4.35508e-06	0.00022586	172	173
KIF22	0.341026	4.40328e-06	0.000227753	172	173
PREB	0.340752	4.48715e-06	0.000231475	172	173
EIF2B1	0.340452	4.58017e-06	0.000235378	172	173
NUDC	0.340431	4.58701e-06	0.000235378	172	173
DDX23	0.340271	4.63735e-06	0.000237335	172	173
MRPL12	0.340203	4.65918e-06	0.000237826	172	173
MDH2	0.339902	4.75606e-06	0.000242136	172	173
KIF20A	0.339747	4.80685e-06	0.000244083	172	173
DUS4L	0.339634	4.84408e-06	0.000244946	172	173
MYLK3	0.339619	4.84904e-06	0.000244946	172	172
CACYBP	0.339373	4.93121e-06	0.000248451	172	173
CENPO	0.339234	4.97811e-06	0.000250166	172	173
NFS1	0.33904	5.04469e-06	0.000252209	172	173
KIF11	0.338979	5.06565e-06	0.000252607	172	173
FBXO5	0.338791	5.13092e-06	0.000255208	172	173
INCENP	0.338419	5.26253e-06	0.000260156	172	173
LRP11	0.338365	5.28199e-06	0.000260156	172	173
TIMM50	0.338325	5.29623e-06	0.000260156	172	173
ABCF1	0.338316	5.29958e-06	0.000260156	172	173
MNS1	0.338285	5.31066e-06	0.000260156	172	173
MRTO4	0.338113	5.37309e-06	0.000262553	172	173
MESP1	0.338013	5.40991e-06	0.000263427	172	162
AHSA1	0.337991	5.41807e-06	0.000263427	172	173
CCHCR1	0.337851	5.4699e-06	0.000265066	172	173
MCM10	0.33779	5.49256e-06	0.000265066	172	173
PA2G4	0.33779	5.49268e-06	0.000265066	172	173
RBBP8	0.337513	5.59678e-06	0.000269421	172	173
ZC3HC1	0.337061	5.77078e-06	0.000277111	172	173
CCDC51	0.336908	5.83103e-06	0.000279315	172	173
DARS2	0.336824	5.86433e-06	0.00028022	172	173
ZNF367	0.336774	5.88425e-06	0.000280482	172	173
CKAP2L	0.33635	6.05546e-06	0.000287938	172	173
SMTN	0.335995	6.20204e-06	0.000294188	172	173
TRAPPC2L	0.335834	6.27005e-06	0.000296691	172	173
FAF1	0.335408	6.45265e-06	0.000304518	172	173
C9orf119	0.335375	6.46677e-06	0.000304518	172	173
NFKBIL2	0.335241	6.52575e-06	0.000306553	172	173
TMEM214	0.335191	6.54738e-06	0.000306828	172	173
PLRG1	0.335034	6.61719e-06	0.000309353	172	173
AK2	0.334986	6.63838e-06	0.0003096	172	173
SGOL1	0.334849	6.69992e-06	0.000311723	172	173
ADSL	0.334457	6.8786e-06	0.000319272	172	173
HADHB	0.334342	6.93211e-06	0.000320227	172	173
NDUFS2	0.334115	7.03833e-06	0.000323822	172	173
SEC23B	0.333768	7.20376e-06	0.000330421	172	173
PSMB1	0.333529	7.31988e-06	0.000334958	172	173
MRPL44	0.333117	7.52477e-06	0.000343525	172	173
ATP5G3	0.332737	7.71801e-06	0.000351522	172	173
PTPRU	0.332577	7.80084e-06	0.000354465	172	164
PSMD7	0.332503	7.83955e-06	0.000355393	172	173
CDT1	0.332413	7.88647e-06	0.000356689	172	173
IPO13	0.332278	7.95759e-06	0.000358769	172	173
COPG2	0.332256	7.96936e-06	0.000358769	172	173
TROAP	0.331712	8.26302e-06	0.00037113	172	173
GPATCH1	0.331584	8.33387e-06	0.00037345	172	173
ALG1	0.331447	8.40995e-06	0.000375993	172	173
UBA2	0.33118	8.56029e-06	0.000381836	172	173
POLD3	0.3311	8.60618e-06	0.000382328	172	173
CDK5RAP2	0.331092	8.61063e-06	0.000382328	172	173
RAB36	0.331023	8.65044e-06	0.00038322	172	172
MCM2	0.330985	8.67197e-06	0.000383301	172	173
DIS3L	0.330918	8.71036e-06	0.000383782	172	173
BLM	0.330898	8.72233e-06	0.000383782	172	173
LYAR	0.330576	8.91011e-06	0.000390621	172	173
EXOSC7	0.330559	8.92033e-06	0.000390621	172	173
RPA2	0.330529	8.93801e-06	0.000390621	172	173
COQ6	0.33048	8.96681e-06	0.000391001	172	173
C1orf135	0.33043	8.99684e-06	0.000391433	172	173
BRIX1	0.329941	9.29226e-06	0.000402485	172	173
CTPS	0.329803	9.37778e-06	0.000405287	172	173
CCDC77	0.32934	9.66871e-06	0.000416618	172	173
C22orf28	0.329318	9.68281e-06	0.000416618	172	173
CHAF1A	0.328982	9.89953e-06	0.000425003	172	173
UBR7	0.328196	1.04243e-05	0.000445563	172	173
HDLBP	0.327867	1.06524e-05	0.000453321	172	173
HINT2	0.327817	1.0687e-05	0.000453799	172	173
NUP62	0.32749	1.09189e-05	0.000462638	172	173
ANKHD1-EIF4EBP3	0.327301	1.10544e-05	0.000466347	172	173
SGOL2	0.327156	1.11602e-05	0.000469792	172	173
GLT8D1	0.327045	1.12415e-05	0.000472192	172	173
PHB	0.326976	1.12919e-05	0.000473287	172	173
ZNF622	0.326929	1.13272e-05	0.000473746	172	173
MKI67	0.326031	1.20107e-05	0.000501255	172	173
MRPL46	0.325949	1.20752e-05	0.000502865	172	173
ODF2	0.32557	1.23768e-05	0.000514324	172	173
EIF2S2	0.325326	1.25747e-05	0.000521435	172	173
ETFA	0.325138	1.27293e-05	0.000526723	172	173
PRDX3	0.324885	1.29402e-05	0.000534313	172	173
TRUB2	0.324793	1.30176e-05	0.000536371	172	173
SNF8	0.324515	1.32545e-05	0.000544505	172	173
CENPF	0.324496	1.32711e-05	0.000544505	172	173
STOML2	0.324299	1.34414e-05	0.000550333	172	173
MKS1	0.324226	1.35056e-05	0.000551802	172	173
PPIA	0.324119	1.35993e-05	0.000553406	172	173
ALDH4A1	0.324084	1.36303e-05	0.000553406	172	173
SFXN2	0.323717	1.39578e-05	0.000564347	172	173
MMAB	0.323465	1.41869e-05	0.00057242	172	173
NUP85	0.323384	1.42611e-05	0.000574225	172	173
GSS	0.323134	1.44933e-05	0.000582366	172	173
ATP5G1	0.322867	1.47449e-05	0.000591254	172	173
TH1L	0.322533	1.50655e-05	0.000602516	172	173
ATP5C1	0.32251	1.50877e-05	0.000602516	172	173
THOP1	0.322476	1.51207e-05	0.000602596	172	173
POP7	0.322269	1.53233e-05	0.000607106	172	173
NDUFS1	0.322266	1.53261e-05	0.000607106	172	173
UQCRC2	0.322236	1.53555e-05	0.000607106	172	173
NAA20	0.322123	1.5468e-05	0.000610186	172	173
FANCA	0.321925	1.56663e-05	0.000616756	172	173
C11orf82	0.321879	1.57126e-05	0.000617332	172	173
C12orf43	0.321716	1.58778e-05	0.000622562	172	173
POLQ	0.32091	1.672e-05	0.000654267	172	173
RHEBL1	0.320557	1.71009e-05	0.000667829	172	172
C18orf56	0.320499	1.71649e-05	0.000668984	172	171
APEH	0.320317	1.7366e-05	0.000675468	172	173
MRPL17	0.320032	1.76847e-05	0.00068649	172	173
PDCD2L	0.319931	1.77992e-05	0.000689559	172	173
C6orf108	0.31965	1.81205e-05	0.000700072	172	173
PAQR4	0.319631	1.81426e-05	0.000700072	172	173
PBK	0.319231	1.8611e-05	0.000716726	172	173
NSDHL	0.31841	1.96065e-05	0.000753573	172	173
FAM40B	0.318109	1.99846e-05	0.000766588	172	173
CHEK2	0.317733	2.04662e-05	0.000782017	172	173
NUP107	0.31767	2.05476e-05	0.000782017	172	173
RIBC2	0.317515	2.07505e-05	0.000788193	172	167
RPA3	0.317246	2.11069e-05	0.000798611	172	173
VCP	0.31717	2.12079e-05	0.000800877	172	173
TMEM203	0.316869	2.16153e-05	0.000811533	172	173
RAD51AP1	0.316669	2.18894e-05	0.000818663	172	173
ALG5	0.316455	2.21865e-05	0.000826595	172	173
RBM45	0.316186	2.25651e-05	0.000839093	172	173
HSPA2	0.316126	2.26508e-05	0.000840674	172	171
UTP14A	0.316076	2.27221e-05	0.000841714	172	173
SNUPN	0.315949	2.29048e-05	0.000846869	172	173
IGSF3	0.315765	2.31706e-05	0.00085507	172	166
PRIM2	0.315609	2.33989e-05	0.00086186	172	173
NOSTRIN	0.31543	2.36641e-05	0.000869404	172	172
ISOC2	0.31541	2.36931e-05	0.000869404	172	173
CRYGS	0.314893	2.44747e-05	0.000896391	172	172
CHAC2	0.314773	2.46587e-05	0.000901434	172	173
SRRT	0.314164	2.56164e-05	0.000933087	172	173
ATAD2	0.314161	2.56206e-05	0.000933087	172	173
GSTZ1	0.313706	2.63596e-05	0.000956803	172	173
HSPA8	0.313642	2.64645e-05	0.000956803	172	173
TUBB2C	0.31364	2.64685e-05	0.000956803	172	173
RRP9	0.31359	2.65515e-05	0.000958022	172	173
PDHA1	0.313521	2.66656e-05	0.000960358	172	173
UNG	0.313394	2.68776e-05	0.000966204	172	173
NANOG	0.313353	2.69466e-05	0.000966897	172	168
C1orf131	0.313134	2.7316e-05	0.000978344	172	173
CCDC163P	0.313034	2.74869e-05	0.000982658	172	173
GMPPB	0.312947	2.76358e-05	0.000986165	172	173
CCDC90A	0.312789	2.79088e-05	0.000994084	172	173
SNRPA1	0.312498	2.84181e-05	0.00101037	172	173
PREP	0.312272	2.88202e-05	0.00102238	172	173
MCM5	0.312249	2.88608e-05	0.00102238	172	173
C20orf12	0.311913	2.94693e-05	0.00104045	172	173
NCL	0.311902	2.94881e-05	0.00104045	172	173
RRBP1	0.311879	2.95314e-05	0.00104045	172	173
DLGAP5	0.311838	2.96051e-05	0.00104116	172	173
PGK1	0.311688	2.98831e-05	0.00104904	172	173
TAF5	0.311631	2.99882e-05	0.00105083	172	173
PPP1R7	0.311097	3.09945e-05	0.00108219	172	173
CEBPZ	0.310738	3.16905e-05	0.00110451	172	173
NOP56	0.310481	3.21973e-05	0.00111617	172	173
NUDT9	0.310234	3.26903e-05	0.00113125	172	173
HDDC2	0.309689	3.38049e-05	0.00116567	172	173
HSPD1	0.309645	3.3898e-05	0.00116681	172	173
CCT4	0.309197	3.48427e-05	0.00119721	172	173
NDUFB10	0.30915	3.49428e-05	0.00119853	172	173
DNAJC8	0.308909	3.54633e-05	0.00121424	172	173
ZMYND19	0.30884	3.56136e-05	0.00121725	172	173
DDT	0.308686	3.59514e-05	0.00122664	172	173
C4orf27	0.308526	3.63056e-05	0.00123655	172	173
EBP	0.30847	3.64298e-05	0.00123861	172	173
STIP1	0.308431	3.65191e-05	0.00123948	172	173
CENPE	0.308345	3.67109e-05	0.00124382	172	173
THOC4	0.308008	3.74745e-05	0.00126749	172	173
STRA13	0.307906	3.77089e-05	0.00127287	172	173
CHAF1B	0.307856	3.78247e-05	0.00127287	172	173
TPRN	0.307825	3.78956e-05	0.00127287	172	173
CGNL1	0.30775	3.80715e-05	0.00127658	172	143
ICMT	0.307465	3.87393e-05	0.00129673	172	173
UBXN8	0.307093	3.96268e-05	0.00132416	172	173
ZSCAN5A	0.307018	3.98076e-05	0.00132792	172	173
NKAP	0.306899	4.00989e-05	0.00133535	172	173
DYSFIP1	0.306862	4.01893e-05	0.00133607	172	168
DIAPH3	0.306805	4.03281e-05	0.00133701	172	173
PSMD10	0.306794	4.0355e-05	0.00133701	172	173
CSRP2BP	0.306716	4.0546e-05	0.00134105	172	173
TOR3A	0.306312	4.15554e-05	0.0013721	172	173
ATIC	0.306005	4.23357e-05	0.00139314	172	173
SMC1A	0.305789	4.28957e-05	0.00140744	172	173
POLE3	0.305781	4.29151e-05	0.00140744	172	173
CDK2	0.305424	4.38551e-05	0.00143343	172	173
CCT2	0.305377	4.39792e-05	0.00143508	172	173
UQCRQ	0.305078	4.47823e-05	0.00145884	172	173
RFWD3	0.304774	4.56128e-05	0.00148341	172	173
RPL7L1	0.304542	4.62559e-05	0.00149931	172	173
LCMT2	0.304459	4.64882e-05	0.00150433	172	173
IFT122	0.304336	4.68359e-05	0.00151306	172	173
GUSB	0.3041	4.75072e-05	0.00153221	172	173
CDC7	0.303901	4.80775e-05	0.00154705	172	173
MED8	0.303855	4.82135e-05	0.00154729	172	173
HEATR2	0.303588	4.8994e-05	0.00156975	172	173
ATPAF1	0.303249	5.00022e-05	0.00159941	172	173
ARL6IP1	0.30291	5.10286e-05	0.00162956	172	173
CDC123	0.302675	5.17528e-05	0.00164998	172	173
NNT	0.302444	5.24765e-05	0.00166896	172	173
CDK5RAP1	0.30243	5.25198e-05	0.00166896	172	173
DDX39	0.302225	5.31676e-05	0.00168679	172	173
QARS	0.30202	5.38253e-05	0.00170488	172	173
FASTKD1	0.30179	5.45696e-05	0.00172564	172	173
GPR19	0.301706	5.48426e-05	0.00173146	172	172
DDX19B	0.30163	5.50941e-05	0.00173658	172	173
CLPTM1L	0.3012	5.65254e-05	0.00177881	172	173
SDHA	0.300824	5.78067e-05	0.00181238	172	173
PSMC4	0.300805	5.78716e-05	0.00181238	172	173
DDX28	0.300662	5.8368e-05	0.00182499	172	173
TPI1	0.300629	5.84823e-05	0.00182562	172	173
XRCC5	0.300373	5.9379e-05	0.00184768	172	173
POLD2	0.300254	5.98002e-05	0.00185782	172	173
TFDP1	0.299747	6.16287e-05	0.00191157	172	173
SLC35A4	0.299526	6.24389e-05	0.00193362	172	173
COPS6	0.299484	6.25954e-05	0.00193538	172	173
C17orf82	0.299362	6.30497e-05	0.00194633	172	52
SFRS7	0.299171	6.37667e-05	0.00196237	172	173
PSMA3	0.29917	6.37709e-05	0.00196237	172	173
PTTG1	0.298889	6.48387e-05	0.00198893	172	173
NONO	0.29856	6.61119e-05	0.00202479	172	173
KIAA1524	0.298317	6.70693e-05	0.00205089	172	173
CSE1L	0.298258	6.73012e-05	0.00205475	172	173
CCT8	0.298173	6.76378e-05	0.00206179	172	173
EIF4G1	0.298019	6.82577e-05	0.00207743	172	173
PSMC5	0.297978	6.84209e-05	0.00207914	172	173
POLR3B	0.297711	6.95043e-05	0.00210877	172	173
CALU	0.29763	6.98392e-05	0.00211086	172	173
RFC3	0.297627	6.98505e-05	0.00211086	172	173
MRPS16	0.297574	7.00705e-05	0.00211276	172	173
NASP	0.297438	7.06308e-05	0.00212307	172	173
VPS33A	0.297344	7.10212e-05	0.00212771	172	173
NOL10	0.297325	7.11022e-05	0.00212771	172	173
SMS	0.297322	7.11133e-05	0.00212771	172	173
GLE1	0.297145	7.18605e-05	0.00214517	172	173
ATP5H	0.297131	7.19175e-05	0.00214517	172	173
PIGU	0.296613	7.41399e-05	0.0022047	172	173
HSPA4	0.296529	7.45053e-05	0.00221218	172	173
RPN1	0.296483	7.47069e-05	0.00221479	172	173
NDUFS6	0.296441	7.48898e-05	0.0022157	172	173
FBXW9	0.296346	7.53057e-05	0.00221737	172	173
APEX2	0.296333	7.53641e-05	0.00221737	172	173
GOT2	0.296243	7.57632e-05	0.00221856	172	173
VDAC3	0.296238	7.5784e-05	0.00221856	172	173
MRPL13	0.296214	7.58898e-05	0.00221856	172	173
CHEK1	0.296195	7.59748e-05	0.00221856	172	173
TTF2	0.296057	7.65928e-05	0.00223325	172	173
DHFR	0.296014	7.67871e-05	0.00223556	172	173
POP1	0.295636	7.85006e-05	0.00228203	172	173
TMEM85	0.295592	7.87046e-05	0.00228455	172	173
CETN2	0.294788	8.24806e-05	0.00238172	172	173
BCL2L12	0.294775	8.25421e-05	0.00238172	172	173
FUNDC2	0.294585	8.34632e-05	0.00240366	172	173
AKR7A2	0.294554	8.36147e-05	0.00240366	172	173
AARS	0.294542	8.36732e-05	0.00240366	172	173
C9orf6	0.294334	8.46921e-05	0.00242576	172	173
DNAJA1	0.294175	8.54772e-05	0.00244465	172	173
DDX27	0.294128	8.57087e-05	0.00244767	172	173
PIF1	0.294042	8.61388e-05	0.00245634	172	173
TRMT6	0.293975	8.64757e-05	0.00246234	172	173
DDX1	0.293765	8.75371e-05	0.00248892	172	173
C13orf34	0.293617	8.8291e-05	0.00250669	172	173
STT3A	0.293533	8.87228e-05	0.00251528	172	173
ADCK2	0.293474	8.90265e-05	0.00252021	172	173
PSMB7	0.293445	8.91732e-05	0.0025207	172	173
NAT1	0.293349	8.96736e-05	0.00253117	172	173
DBF4	0.293306	8.98954e-05	0.00253375	172	173
COPB2	0.293189	9.05074e-05	0.0025473	172	173
YBX1	0.293072	9.11212e-05	0.00255718	172	173
ARPC1A	0.292909	9.19869e-05	0.00257775	172	173
BAZ1B	0.292677	9.32261e-05	0.00260872	172	173
TOMM40	0.292458	9.44131e-05	0.00263814	172	173
GARS	0.292167	9.60123e-05	0.0026675	172	173
CDKN2C	0.292079	9.65044e-05	0.00267734	172	173
DCI	0.291785	9.81506e-05	0.00271914	172	173
TTC1	0.291597	9.92231e-05	0.00274344	172	173
PPIH	0.291581	9.931e-05	0.00274344	172	173
DEPDC4	0.2914	0.000100351	0.00276435	172	172
EIF3B	0.291177	0.000101649	0.00279614	172	173
IQGAP3	0.290904	0.000103252	0.00283222	172	173
ANKRD9	0.290683	0.000104569	0.00286027	172	173
CENPA	0.290642	0.000104817	0.00286304	172	173
MRPS34	0.290415	0.000106188	0.0028964	172	173
CDC20	0.290094	0.000108163	0.00294616	172	173
ITGB1BP2	0.289733	0.000110416	0.00299911	172	172
RPL4	0.289682	0.000110738	0.00300367	172	173
ASTN2	0.289602	0.000111249	0.00301334	172	160
ABCB7	0.289426	0.00011237	0.00303945	172	173
AVPI1	0.289239	0.000113578	0.00306786	172	172
DSCC1	0.288891	0.000115855	0.00312503	172	173
MPHOSPH6	0.288647	0.000117473	0.0031643	172	173
TRIAP1	0.28857	0.000117993	0.00317389	172	173
ATAD3A	0.288367	0.000119359	0.0031991	172	173
WDHD1	0.288355	0.000119446	0.0031991	172	173
GART	0.288352	0.000119462	0.0031991	172	173
C8orf30A	0.288305	0.00011978	0.00319983	172	173
CKS2	0.288276	0.000119983	0.00320086	172	173
USP1	0.288178	0.000120648	0.00321418	172	173
RANGAP1	0.288032	0.000121654	0.00323655	172	173
TUFM	0.287903	0.000122547	0.00324259	172	173
WHSC1	0.287819	0.000123138	0.00324714	172	173
DOLK	0.287807	0.00012322	0.00324714	172	173
TAF9	0.287555	0.000124992	0.00328937	172	173
PXMP2	0.28749	0.000125454	0.00329706	172	173
METTL11A	0.287342	0.000126511	0.00331589	172	173
BYSL	0.287164	0.000127792	0.00334494	172	173
DCLRE1B	0.287119	0.000128121	0.00334907	172	173
OSGEP	0.286976	0.000129165	0.0033673	172	173
PDIA4	0.286906	0.000129673	0.003376	172	173
C1orf106	0.286841	0.000130151	0.00338088	172	170
UROS	0.286813	0.000130358	0.00338088	172	173
SLC5A6	0.28681	0.000130382	0.00338088	172	173
C12orf48	0.286785	0.000130564	0.0033811	172	173
SEPT8	0.28676	0.000130747	0.00338133	172	173
PDIA6	0.286667	0.000131437	0.00339466	172	173
MRPS5	0.286514	0.000132579	0.0034151	172	173
MASTL	0.286414	0.000133327	0.00342529	172	173
ZNF396	0.286382	0.000133568	0.00342695	172	172
C19orf54	0.286262	0.000134478	0.00344577	172	173
SDHB	0.286216	0.000134829	0.0034502	172	173
MED31	0.285772	0.000138246	0.00353165	172	173
POLG	0.285755	0.000138375	0.00353165	172	173
PCCB	0.285585	0.000139712	0.00356111	172	173
POLE2	0.285483	0.000140512	0.00357497	172	173
PABPC4	0.285469	0.000140624	0.00357497	172	173
NOP58	0.285371	0.000141404	0.0035901	172	173
PDCD6	0.285281	0.000142116	0.00359892	172	173
DDX41	0.285281	0.000142121	0.00359892	172	173
WDR90	0.285165	0.000143049	0.00361772	172	173
SEMA3G	0.285102	0.000143556	0.00362581	172	170
PSMA7	0.284999	0.000144393	0.00364223	172	173
ADAL	0.284938	0.000144884	0.00364987	172	173
PRDM12	0.284761	0.00014633	0.00368153	172	112
C9orf64	0.284492	0.000148559	0.00373278	172	173
CPT2	0.284204	0.000150973	0.00378854	172	173
NUP188	0.284145	0.000151472	0.00379232	172	173
RUVBL2	0.28414	0.000151514	0.00379232	172	173
BRIP1	0.284076	0.000152055	0.00380099	172	173
KHK	0.284039	0.000152376	0.00380412	172	173
DHX9	0.283866	0.000153858	0.00383619	172	173
SMPD4	0.283726	0.000155065	0.00385345	172	173
ALG14	0.28372	0.000155116	0.00385345	172	173
TMEM48	0.283717	0.000155144	0.00385345	172	173
MRPL40	0.283499	0.000157047	0.00389574	172	173
STX18	0.283417	0.000157766	0.00390858	172	173
DAK	0.283309	0.000158722	0.00392727	172	173
MRPS28	0.28321	0.000159599	0.00394393	172	173
POU5F1	0.283137	0.000160246	0.0039499	172	169
SSB	0.283109	0.000160495	0.00395103	172	173
USP5	0.282936	0.000162056	0.00397937	172	173
PPA2	0.282896	0.000162413	0.00398311	172	173
DCTPP1	0.282848	0.000162847	0.00398349	172	173
VARS	0.282841	0.000162914	0.00398349	172	173
CASC5	0.282827	0.000163043	0.00398349	172	173
C1orf112	0.282725	0.000163967	0.00399939	172	173
GLRX3	0.282697	0.000164225	0.00399939	172	173
VDAC1	0.282665	0.000164516	0.00399939	172	173
GHITM	0.282605	0.00016507	0.00400784	172	173
ASB2	0.282511	0.000165935	0.00402383	172	173
IFT52	0.282475	0.000166273	0.004027	172	173
RMND1	0.282261	0.000168261	0.00407008	172	173
CEP76	0.28222	0.000168647	0.00407435	172	173
ALG8	0.282049	0.000170254	0.00410558	172	173
BCCIP	0.282038	0.000170362	0.00410558	172	173
ANAPC5	0.281961	0.000171088	0.00411418	172	173
ZNF410	0.281856	0.000172083	0.0041317	172	173
GEMIN6	0.281777	0.000172847	0.00414491	172	173
SHMT2	0.281667	0.000173903	0.00416511	172	173
ALDH3A1	0.281456	0.000175949	0.00420375	172	134
LAMB3	0.281276	0.000177711	0.00424063	172	162
PSMB5	0.281215	0.000178312	0.00424457	172	173
BUB3	0.281052	0.000179932	0.0042779	172	173
C12orf34	0.280938	0.000181067	0.00429962	172	173
SLC25A3	0.280627	0.000184203	0.00436345	172	173
LOC401431	0.280493	0.00018558	0.00439072	172	170
ARHGAP11B	0.280353	0.000187015	0.00441499	172	173
KCNN2	0.280327	0.000187288	0.00441499	172	38
UBN1	0.280124	0.000189397	0.00445931	172	173
NOL6	0.280053	0.000190138	0.00447135	172	173
GGCT	0.279767	0.000193155	0.00452587	172	173
METTL1	0.279635	0.000194568	0.00454698	172	173
LAIR2	0.279595	0.000194991	0.00454698	172	141
LSM4	0.279414	0.000196942	0.00458699	172	173
C20orf43	0.279296	0.000198224	0.00460581	172	173
ILKAP	0.27919	0.000199384	0.00462172	172	173
EIF4A1	0.279	0.000201479	0.00465916	172	173
MRPS22	0.278825	0.000203424	0.00469298	172	173
DDX11	0.278624	0.00020568	0.00473788	172	173
NUDCD3	0.278608	0.000205857	0.00473788	172	173
NDUFA6	0.278488	0.000207216	0.00475791	172	173
LOC257358	0.278444	0.000207721	0.00476386	172	170
MRPS24	0.278128	0.000211345	0.00483809	172	173
C1GALT1C1	0.278118	0.000211455	0.00483809	172	173
TECR	0.277863	0.000214432	0.00490043	172	173
LMNB1	0.277787	0.000215317	0.00491489	172	173
L3MBTL2	0.277425	0.000219626	0.00500151	172	173
THAP7	0.277286	0.000221299	0.00503371	172	173
PSMD12	0.277158	0.000222841	0.00506287	172	173
E2F2	0.277109	0.000223436	0.00507046	172	173
MSH2	0.276863	0.000226459	0.00513307	172	173
PDRG1	0.27679	0.000227358	0.00513592	172	173
ERI2	0.276789	0.000227377	0.00513592	172	173
DNAJC11	0.276601	0.00022971	0.0051826	172	173
MSH3	0.27653	0.000230595	0.00519051	172	173
CEP152	0.276284	0.0002337	0.00524826	172	173
MRFAP1	0.276218	0.000234541	0.00526107	172	173
CDC23	0.276046	0.00023674	0.00530428	172	173
FEM1A	0.27599	0.000237467	0.00531445	172	173
PDSS1	0.275892	0.000238735	0.00533366	172	173
CKAP2	0.275646	0.000241943	0.00539601	172	173
UCK2	0.275599	0.000242556	0.00540348	172	173
GTPBP4	0.275117	0.000248978	0.00554018	172	173
PRMT5	0.274916	0.000251698	0.00558792	172	173
RDBP	0.274728	0.00025427	0.0056386	172	173
FAM83D	0.27461	0.00025589	0.00566161	172	173
TFB1M	0.274525	0.000257063	0.00567678	172	173
LOC642846	0.274515	0.000257206	0.00567678	172	173
DKC1	0.274497	0.000257452	0.00567678	172	173
ALDH9A1	0.274468	0.000257864	0.00567928	172	173
USP31	0.274405	0.000258738	0.0056858	172	173
SF3A3	0.27434	0.000259651	0.00569942	172	173
AGT	0.274302	0.000260181	0.00570462	172	129
SLC25A13	0.274261	0.000260756	0.00571078	172	173
C1orf151	0.274203	0.000261573	0.00572223	172	173
HADH	0.274169	0.000262047	0.00572616	172	173
NCS1	0.273891	0.000266004	0.0058061	172	172
OGFOD1	0.273848	0.000266618	0.00581299	172	173
NME1	0.273723	0.000268429	0.00584591	172	173
DDOST	0.273617	0.000269953	0.00587254	172	173
ZDHHC13	0.273447	0.000272443	0.00591869	172	173
MOSPD3	0.27343	0.000272683	0.00591869	172	173
POT1	0.273257	0.000275235	0.0059637	172	173
HMGB3	0.273248	0.00027537	0.0059637	172	173
GPR113	0.27315	0.000276825	0.00598854	172	173
SLC27A4	0.272976	0.000279425	0.00603162	172	173
CLTCL1	0.272975	0.000279437	0.00603162	172	172
COPG	0.27284	0.00028147	0.00606357	172	173
CLYBL	0.272817	0.00028181	0.00606357	172	173
TTLL12	0.272794	0.000282164	0.00606357	172	173
E2F1	0.27271	0.000283437	0.00608421	172	173
MFAP1	0.272593	0.000285215	0.00611561	172	173
C21orf58	0.272419	0.000287892	0.00616622	172	173
SMARCAL1	0.272322	0.000289391	0.00617791	172	173
ATG5	0.272238	0.000290697	0.00619899	172	173
C3orf1	0.272175	0.000291669	0.0062129	172	173
SNX5	0.272054	0.000293572	0.0062466	172	173
DHX29	0.271971	0.000294878	0.00626752	172	173
TST	0.271922	0.000295647	0.00627702	172	173
ACOT7	0.271704	0.000299107	0.00634355	172	173
RTF1	0.271647	0.000300024	0.00635607	172	173
CHCHD4	0.271588	0.000300964	0.00636903	172	173
PPP2R5D	0.27154	0.000301749	0.00637871	172	173
FTSJ1	0.271383	0.000304286	0.00641838	172	173
IARS2	0.271303	0.000305589	0.00643889	172	173
EIF3CL	0.271113	0.000308697	0.00649734	172	173
CCT3	0.271024	0.000310156	0.00651395	172	173
LOC341056	0.270842	0.000313177	0.00657029	172	168
YEATS4	0.270717	0.000315263	0.00660694	172	173
ING2	0.270671	0.000316045	0.00661619	172	173
ATP8B3	0.270562	0.000317887	0.0066457	172	173
PTPRF	0.270547	0.000318138	0.0066457	172	173
DEM1	0.270369	0.000321159	0.00669432	172	173
ELOVL3	0.270345	0.000321561	0.00669432	172	147
UMPS	0.270334	0.000321752	0.00669432	172	173
PHB2	0.270329	0.000321842	0.00669432	172	173
EIF2B2	0.270249	0.000323218	0.00671576	172	173
PRPF31	0.270028	0.000327029	0.00678769	172	173
PRDM4	0.269849	0.000330143	0.00684501	172	173
DHODH	0.269829	0.000330504	0.00684519	172	173
PTPLAD1	0.269775	0.000331439	0.00685726	172	173
C7orf68	0.269576	0.000334957	0.00690187	172	173
LOC400752	0.269573	0.000335015	0.00690187	172	171
COX5A	0.269551	0.000335405	0.0069026	172	173
ILVBL	0.269251	0.000340767	0.00699382	172	173
SERPINB10	0.269068	0.000344079	0.00704997	172	168
MRPL2	0.269052	0.000344378	0.00704997	172	173
PGM3	0.269023	0.000344905	0.00705127	172	173
SAC3D1	0.269009	0.000345167	0.00705127	172	173
DCLRE1A	0.268934	0.000346528	0.00705683	172	173
TTL	0.268912	0.000346933	0.0070577	172	173
KDELC2	0.26837	0.000357008	0.00723238	172	173
PSMA4	0.268275	0.000358794	0.00725283	172	173
PES1	0.268257	0.000359136	0.00725283	172	173
MRPL15	0.268148	0.000361208	0.00728711	172	173
GRPEL2	0.268092	0.000362276	0.00729193	172	173
DPP3	0.268057	0.000362947	0.00729193	172	173
C1orf201	0.267987	0.000364287	0.0073113	172	173
BBS4	0.267869	0.000366551	0.00734916	172	173
LPL	0.267837	0.000367161	0.0073538	172	168
CLPB	0.267706	0.000369707	0.00739718	172	173
CENPI	0.267279	0.000378102	0.00755738	172	173
C9orf40	0.266909	0.000385502	0.00769737	172	173
HSPE1	0.266564	0.000392545	0.00781401	172	173
KNTC1	0.266556	0.000392703	0.00781401	172	173
FUCA2	0.266508	0.000393697	0.00782085	172	173
P4HB	0.266254	0.000398953	0.00790912	172	173
EEF1B2	0.266203	0.000400019	0.00792217	172	173
ENOPH1	0.266033	0.000403601	0.00797806	172	173
PSMD6	0.265806	0.000408404	0.00805542	172	173
GEN1	0.265621	0.000412383	0.00812427	172	173
TIMM17A	0.265561	0.000413663	0.0081344	172	173
RBL1	0.265542	0.000414088	0.00813452	172	173
WRAP53	0.265495	0.000415097	0.0081385	172	173
PDCD11	0.265493	0.000415127	0.0081385	172	173
RPSA	0.264968	0.000426639	0.00834735	172	173
NCAPH2	0.264832	0.000429685	0.00839206	172	173
PDAP1	0.264827	0.000429787	0.00839206	172	173
HSP90B3P	0.264711	0.000432394	0.00843451	172	172
CP110	0.264664	0.000433447	0.00844657	172	173
AGRP	0.264519	0.00043672	0.00849333	172	163
RPUSD2	0.264462	0.000438012	0.00850994	172	173
RCCD1	0.264427	0.000438828	0.00851355	172	173
CEP72	0.264416	0.000439073	0.00851355	172	173
SARS	0.264204	0.00044393	0.00859916	172	173
YIPF5	0.263982	0.00044906	0.00868059	172	173
FAM32A	0.263965	0.000449473	0.00868059	172	173
FAM162A	0.263869	0.000451706	0.00871507	172	173
POLR2C	0.263613	0.000457739	0.00881396	172	173
IFT74	0.26358	0.00045852	0.00882027	172	173
DUT	0.26349	0.000460652	0.00884757	172	173
ANO1	0.263482	0.000460849	0.00884757	172	57
TYRO3	0.263364	0.000463663	0.00887679	172	170
TUBGCP5	0.263361	0.00046374	0.00887679	172	173
CNPY2	0.263064	0.000470907	0.00898744	172	173
C14orf156	0.262945	0.000473818	0.00903413	172	173
PLEKHJ1	0.262911	0.00047464	0.00904093	172	173
XRCC6BP1	0.262821	0.000476861	0.00907436	172	173
CLPP	0.262716	0.000479447	0.00911274	172	173
SLC38A7	0.262679	0.000480358	0.00911414	172	173
EFTUD1	0.262429	0.000486601	0.00921463	172	173
ECH1	0.262396	0.000487413	0.00922103	172	173
E2F7	0.262375	0.000487961	0.00922241	172	173
PSMA2	0.262307	0.000489672	0.00924069	172	173
DDX50	0.262299	0.000489878	0.00924069	172	173
CWC27	0.262152	0.000493576	0.00928432	172	173
KAZ	0.262151	0.000493623	0.00928432	172	169
ENOX2	0.262058	0.000495986	0.00931076	172	173
MSRB2	0.261892	0.000500246	0.00938166	172	173
DCTN2	0.261772	0.000503341	0.00943061	172	173
PEX7	0.261469	0.00051122	0.00954146	172	173
C3orf24	0.261354	0.000514241	0.00958865	172	143
PPP1R8	0.261198	0.000518394	0.00964937	172	173
METTL2A	0.261178	0.000518912	0.00964937	172	173
NME6	0.261175	0.000518986	0.00964937	172	173
HSPB6	0.26108	0.000521524	0.00967898	172	170
MTP18	0.261078	0.000521574	0.00967898	172	173
MRPS15	0.261053	0.000522256	0.00968241	172	173
ALAD	0.260966	0.000524577	0.00971617	172	173
TUBGCP4	0.260863	0.000527366	0.00975852	172	173
C17orf58	0.26082	0.000528523	0.00977065	172	173
SPAG4	0.260762	0.000530101	0.00978122	172	170
CS	0.260713	0.000531417	0.00979621	172	173
EXOSC10	0.260689	0.000532091	0.00979654	172	173
RPL39L	0.260676	0.000532442	0.00979654	172	166
GALE	0.260585	0.000534914	0.00982117	172	173
SUMF2	0.260578	0.000535097	0.00982117	172	173
CIAO1	0.260571	0.000535296	0.00982117	172	173
CENPB	0.260527	0.000536516	0.00983427	172	173
TBL3	0.260451	0.000538604	0.00986325	172	173
STMN1	0.260342	0.000541609	0.00990895	172	173
ELP3	0.260224	0.00054488	0.00995021	172	173
ASL	0.260223	0.000544913	0.00995021	172	173
DPM1	0.260154	0.000546845	0.00995021	172	173
ATP5EP2	0.260105	0.000548209	0.00995021	172	173
TAF1B	0.26009	0.00054863	0.00995021	172	173
NPM3	0.260085	0.000548774	0.00995021	172	173
ORC5L	0.260077	0.000548981	0.00995021	172	173
C2orf7	0.259924	0.000553302	0.0100192	172	173
LOC650368	0.259866	0.00055492	0.0100369	172	173
LRRC20	0.259853	0.00055531	0.0100369	172	173
SEPHS1	0.259723	0.00055898	0.0100751	172	173
UBE2C	0.259605	0.000562369	0.0101174	172	173
CAD	0.259569	0.000563392	0.0101265	172	173
RPSAP58	0.259528	0.000564578	0.0101384	172	173
FAM72D	0.259256	0.000572439	0.0102606	172	173
FANCE	0.25915	0.000575544	0.0103068	172	173
LTV1	0.259078	0.000577653	0.0103261	172	173
RDH10	0.259063	0.000578098	0.0103261	172	173
NUDT6	0.258966	0.000580969	0.0103658	172	173
RPL6	0.258808	0.000585648	0.0104397	172	173
KIAA0664	0.258688	0.000589227	0.0104939	172	173
MRPL11	0.258501	0.000594844	0.0105695	172	173
SPA17	0.258492	0.000595103	0.0105695	172	170
C17orf89	0.258161	0.000605198	0.0107096	172	173
GTF3C6	0.257909	0.000612967	0.0108373	172	173
LRG1	0.257867	0.000614253	0.0108501	172	172
C11orf51	0.25763	0.000621664	0.0109538	172	173
EIF5AL1	0.257621	0.000621966	0.0109538	172	173
H2AFX	0.257593	0.000622844	0.0109538	172	173
NDUFAB1	0.25759	0.000622939	0.0109538	172	173
NHP2	0.257463	0.000626934	0.0110092	172	173
NAA35	0.257454	0.00062722	0.0110092	172	173
SEC61A1	0.257426	0.000628109	0.0110148	172	173
CANX	0.257033	0.000640693	0.0112052	172	173
PNPT1	0.256937	0.0006438	0.0112494	172	173
AKAP1	0.256822	0.000647549	0.0112946	172	173
GPD1L	0.256742	0.000650168	0.0113302	172	173
HMGXB4	0.256582	0.000655431	0.0114015	172	173
IFRD2	0.256518	0.000657553	0.0114179	172	173
CLTA	0.256479	0.000658851	0.0114303	172	173
VPS25	0.256359	0.000662831	0.0114891	172	173
PSMB6	0.25615	0.000669855	0.0115902	172	173
CBX3	0.256121	0.000670825	0.0115966	172	173
KIF20B	0.256009	0.000674611	0.0116517	172	173
ACO2	0.255669	0.000686234	0.0118315	172	173
TRMT2B	0.255443	0.000694051	0.0119556	172	173
AARSD1	0.255307	0.000698787	0.0120159	172	173
FAM72B	0.25521	0.000702196	0.0120454	172	173
LRRCC1	0.255176	0.000703409	0.0120454	172	173
AAGAB	0.255174	0.00070345	0.0120454	172	173
COPS3	0.255156	0.00070408	0.0120454	172	173
CHPF	0.255137	0.00070478	0.0120454	172	172
IVD	0.255135	0.000704834	0.0120454	172	173
PLTP	0.255091	0.000706382	0.0120506	172	173
EIF4H	0.255007	0.000709379	0.0120911	172	173
MON1B	0.254876	0.000714018	0.0121444	172	173
RRP7A	0.25475	0.000718561	0.0122049	172	173
LSG1	0.254643	0.000722408	0.0122427	172	173
UEVLD	0.254502	0.000727523	0.0123141	172	173
PENK	0.254332	0.000733704	0.0123971	172	72
RPL7A	0.254283	0.000735517	0.012417	172	173
LRPPRC	0.254203	0.000738456	0.0124558	172	173
FAHD2B	0.254075	0.000743159	0.0125242	172	173
DEPDC1	0.253903	0.00074959	0.0126217	172	173
C17orf75	0.253884	0.000750268	0.0126222	172	173
GEMIN5	0.253837	0.00075203	0.0126409	172	173
UHRF1	0.253664	0.00075856	0.0127143	172	173
RIOK1	0.253634	0.00075967	0.0127143	172	173
WSCD1	0.253348	0.000770584	0.0128731	172	121
NSMCE1	0.253333	0.00077114	0.0128731	172	173
TAL2	0.253187	0.000776765	0.0129515	172	137
NIPA2	0.253064	0.000781526	0.0130018	172	173
INTS12	0.252895	0.000788111	0.013089	172	173
PPID	0.252845	0.000790054	0.0130996	172	173
PIGB	0.252844	0.000790098	0.0130996	172	173
CHDH	0.252656	0.000797516	0.0132001	172	132
JMJD4	0.252537	0.000802233	0.0132556	172	173
TMEM97	0.252453	0.000805565	0.0132993	172	173
NOM1	0.252321	0.000810838	0.013375	172	173
APOA1BP	0.252259	0.000813361	0.0133939	172	173
MEX3D	0.25221	0.000815309	0.0134147	172	172
IDE	0.252171	0.000816915	0.0134297	172	173
TXNL4A	0.252088	0.000820268	0.0134621	172	173
MRPS12	0.25206	0.000821403	0.0134693	172	173
EIF2AK1	0.252026	0.000822774	0.0134805	172	173
NCKIPSD	0.251925	0.000826899	0.0135338	172	173
BLMH	0.251912	0.00082742	0.0135338	172	173
TCHP	0.251801	0.000831992	0.0135971	172	173
KPNB1	0.25165	0.000838227	0.0136875	172	173
ACTN4	0.251588	0.000840765	0.0137174	172	173
ZW10	0.251538	0.000842854	0.01374	172	173
NDUFB8	0.251507	0.000844161	0.0137498	172	173
MOCS1	0.251227	0.000855902	0.0139131	172	157
FITM2	0.251217	0.000856336	0.0139131	172	173
C20orf132	0.251167	0.000858427	0.0139355	172	172
RWDD2A	0.251134	0.000859828	0.0139466	172	171
SLC2A9	0.2511	0.00086125	0.013958	172	172
HMBS	0.251011	0.000865052	0.0139963	172	173
HMGB1	0.250864	0.000871347	0.0140781	172	173
CYP19A1	0.250856	0.000871671	0.0140781	172	100
COQ7	0.250842	0.000872277	0.0140781	172	173
ECT2	0.250623	0.000881743	0.0141955	172	173
ANAPC11	0.250417	0.0008907	0.0143278	172	173
TRNAU1AP	0.25032	0.000894977	0.0143847	172	173
TCOF1	0.250246	0.000898206	0.0144247	172	173
FIBP	0.250155	0.000902242	0.0144776	172	173
EPHA1	0.250118	0.000903887	0.014492	172	173
MRPL3	0.24994	0.000911836	0.0145834	172	173
CEP78	0.249806	0.000917824	0.014643	172	173
FBF1	0.249569	0.000928553	0.0148021	172	173
ALS2CR4	0.249528	0.000930408	0.0148195	172	173
CYC1	0.249358	0.000938212	0.0149315	172	173
AP1M1	0.249287	0.000941476	0.0149617	172	173
RPLP0	0.249283	0.000941646	0.0149617	172	173
NDUFA8	0.249216	0.000944739	0.0149986	172	173
MUT	0.249104	0.000949926	0.0150686	172	173
C10orf57	0.249035	0.000953107	0.0151068	172	173
YY2	0.248938	0.00095766	0.015133	172	173
LIG3	0.248894	0.000959737	0.015133	172	173
TSN	0.248888	0.000960017	0.015133	172	173
SFRS3	0.248883	0.000960211	0.015133	172	173
HN1L	0.248677	0.000969954	0.0152742	172	173
MRPL22	0.248494	0.000978646	0.015384	172	173
NOLC1	0.24848	0.000979296	0.015384	172	173
XRCC2	0.24845	0.000980747	0.0153943	172	173
VPS33B	0.248226	0.000991499	0.015538	172	173
PNPLA3	0.248121	0.000996605	0.0156055	172	117
CELSR2	0.248029	0.00100106	0.0156626	172	173
ZNF473	0.247991	0.00100291	0.015679	172	173
BFSP1	0.247853	0.00100966	0.0157591	172	143
TARS	0.247695	0.00101747	0.0158683	172	173
TTLL1	0.247643	0.00102003	0.0158828	172	173
EEF1A1P9	0.247526	0.00102583	0.0159535	172	173
DDX56	0.247292	0.00103758	0.0161173	172	173
USP43	0.247249	0.00103975	0.016134	172	172
TTF1	0.247238	0.00104031	0.016134	172	173
PLK1	0.247149	0.00104477	0.0161773	172	173
ACRV1	0.247092	0.0010477	0.0162097	172	169
C16orf75	0.247047	0.00104999	0.0162196	172	173
ATP6V1E2	0.247046	0.00105	0.0162196	172	173
UBAC1	0.246917	0.00105662	0.0163088	172	173
EXOSC2	0.246815	0.00106184	0.0163505	172	173
ZNF222	0.246783	0.00106351	0.0163595	172	172
HCCS	0.246771	0.00106411	0.0163595	172	173
TBL2	0.246744	0.00106552	0.0163657	172	173
RFC1	0.246469	0.00107978	0.016535	172	173
FKBP3	0.246385	0.00108419	0.0165896	172	173
CRLS1	0.246136	0.00109728	0.0167603	172	173
LLGL1	0.246124	0.00109793	0.0167603	172	173
CUEDC2	0.246097	0.00109936	0.0167689	172	173
FOXRED2	0.246059	0.00110139	0.0167866	172	173
PDXDC1	0.246036	0.00110263	0.0167924	172	173
SRP54	0.24599	0.00110506	0.0168162	172	173
MRPS27	0.245902	0.00110979	0.0168751	172	173
TMED9	0.245715	0.00111984	0.0170012	172	173
UCK1	0.245659	0.00112285	0.0170337	172	173
PSMD11	0.245618	0.00112505	0.0170538	172	173
GAS1	0.245583	0.00112697	0.0170619	172	151
CTSG	0.245449	0.0011343	0.0171409	172	173
MAD2L1BP	0.245448	0.00113432	0.0171409	172	173
CHMP4A	0.245366	0.00113883	0.0171879	172	173
NOC4L	0.245359	0.0011392	0.0171879	172	173
HMGN2	0.245235	0.00114604	0.0172777	172	173
NOP16	0.245213	0.00114725	0.0172825	172	173
OTOA	0.245011	0.00115842	0.0174158	172	145
RANGRF	0.244972	0.00116065	0.0174303	172	173
FIGNL1	0.244922	0.00116342	0.017458	172	173
C21orf45	0.244905	0.00116436	0.017458	172	173
DDB1	0.24489	0.00116518	0.017458	172	173
MAD2L2	0.244852	0.00116736	0.0174676	172	173
CDAN1	0.24482	0.00116913	0.0174767	172	173
PSMD9	0.244715	0.00117507	0.017552	172	173
PSMC1	0.244592	0.001182	0.0176421	172	173
GINS1	0.244521	0.00118607	0.0176891	172	173
C18orf22	0.244421	0.00119175	0.0177477	172	173
NOL7	0.244411	0.0011923	0.0177477	172	173
HNRNPM	0.244404	0.00119273	0.0177477	172	173
DNAJA4	0.244315	0.00119784	0.0178032	172	173
HOXB13	0.244307	0.00119829	0.0178032	172	8
PHLDA3	0.244223	0.0012031	0.0178473	172	173
DDX12	0.244182	0.00120551	0.0178695	172	173
SEMA3F	0.244034	0.00121405	0.0179824	172	164
ZNF488	0.244008	0.00121556	0.0179911	172	172
TMEM111	0.243848	0.0012249	0.0181018	172	173
DECR1	0.243832	0.00122585	0.018102	172	173
MTO1	0.243711	0.00123298	0.0181935	172	173
FAM86A	0.243672	0.00123529	0.0182138	172	173
KEAP1	0.243622	0.00123821	0.018243	172	173
INE2	0.2436	0.00123956	0.018249	172	151
CKM	0.243567	0.00124147	0.0182532	172	170
CXCR2	0.243529	0.00124376	0.0182694	172	171
RARS	0.243386	0.0012523	0.0183547	172	173
ACOT1	0.243372	0.00125314	0.0183547	172	173
MPHOSPH10	0.243367	0.00125339	0.0183547	172	173
TPI1P2	0.243353	0.00125429	0.0183547	172	173
SARS2	0.243333	0.00125546	0.018358	172	173
BOP1	0.243098	0.00126963	0.0185512	172	173
GSPT2	0.243004	0.00127535	0.0186209	172	173
CDK4	0.242912	0.00128096	0.0186747	172	173
C19orf57	0.24277	0.00128966	0.0187875	172	173
GPRIN1	0.242631	0.00129819	0.0188895	172	168
EIF3K	0.242625	0.0012986	0.0188895	172	173
RNASE3	0.242513	0.00130554	0.0189762	172	173
RFXANK	0.242435	0.00131039	0.0190324	172	173
RABL5	0.24232	0.00131759	0.0191228	172	173
NLE1	0.24221	0.00132446	0.0191964	172	173
VRK1	0.242207	0.00132464	0.0191964	172	173
HNRNPAB	0.242152	0.00132813	0.0192327	172	173
XPC	0.241908	0.00134361	0.0194134	172	173
GTSF1L	0.241816	0.00134952	0.0194641	172	83
FANCC	0.241806	0.00135012	0.0194641	172	173
HNRNPA2B1	0.241757	0.00135326	0.0194869	172	173
PLAA	0.241717	0.00135587	0.0194893	172	173
SFMBT1	0.241335	0.00138061	0.0198009	172	173
MAN2B2	0.241285	0.00138391	0.0198248	172	173
WWC1	0.241279	0.00138431	0.0198248	172	145
TRAF7	0.241196	0.00138973	0.0198877	172	173
C7orf28B	0.241173	0.00139125	0.0198948	172	173
MRPS26	0.240953	0.00140586	0.0200743	172	173
SLC39A7	0.240912	0.00140853	0.0200976	172	173
MRPL14	0.24082	0.00141469	0.0201708	172	173
MRPL35	0.240739	0.0014201	0.0202002	172	173
LDHB	0.240733	0.00142055	0.0202002	172	173
SURF1	0.240729	0.00142079	0.0202002	172	173
COX4I1	0.240722	0.00142128	0.0202002	172	173
TXN2	0.240667	0.00142499	0.0202002	172	173
GEMIN4	0.240654	0.00142586	0.0202002	172	173
MFN2	0.240646	0.00142636	0.0202002	172	173
AARS2	0.240635	0.00142714	0.0202002	172	173
IFI27L1	0.240603	0.00142928	0.0202158	172	173
TRAP1	0.240573	0.00143131	0.0202238	172	173
CABLES2	0.240564	0.00143193	0.0202238	172	173
TXNDC5	0.240503	0.00143605	0.0202673	172	173
MESP2	0.240379	0.00144446	0.0203712	172	106
PGP	0.240347	0.00144667	0.0203876	172	173
FAM133B	0.240304	0.00144962	0.0204086	172	173
HNRNPA1L2	0.240294	0.00145026	0.0204086	172	173
NTHL1	0.2401	0.00146363	0.0205818	172	173
ST3GAL3	0.240023	0.00146891	0.0206395	172	173
BMP8B	0.239787	0.00148537	0.0208114	172	173
LETM1	0.239707	0.00149094	0.0208256	172	173
PMVK	0.239702	0.00149128	0.0208256	172	173
TOMM34	0.239692	0.00149204	0.0208256	172	173
ARHGEF19	0.239682	0.00149274	0.0208256	172	173
PDXP	0.239641	0.00149559	0.0208499	172	173
XPO5	0.239594	0.0014989	0.0208499	172	173
EPRS	0.23958	0.0014999	0.0208499	172	173
AEN	0.239577	0.00150008	0.0208499	172	173
CYB5RL	0.239363	0.00151527	0.0210193	172	173
BZW1	0.239326	0.00151792	0.0210259	172	173
MEIS3P1	0.239207	0.00152642	0.021116	172	168
DCPS	0.23918	0.00152833	0.0211251	172	173
CYB5A	0.239141	0.00153115	0.021149	172	173
COMMD4	0.239125	0.00153232	0.0211502	172	173
PRKAG1	0.239102	0.00153395	0.0211577	172	173
CBR3	0.239058	0.00153714	0.0211866	172	173
RBM28	0.238813	0.00155493	0.0213712	172	173
LOC728643	0.238706	0.0015627	0.0214629	172	173
SLC44A1	0.238662	0.00156598	0.0214928	172	173
GCN1L1	0.238558	0.00157361	0.0215821	172	173
RND2	0.238433	0.00158282	0.0216779	172	173
GTF2H3	0.238372	0.00158737	0.0217097	172	173
HES6	0.23828	0.00159422	0.021788	172	173
AKR1B1	0.238209	0.00159953	0.0218214	172	173
EIF6	0.238202	0.00160003	0.0218214	172	173
POLR3C	0.238127	0.00160563	0.0218825	172	173
C20orf103	0.238078	0.00160938	0.0219183	172	141
KIAA0020	0.238035	0.00161256	0.0219332	172	173
LRPAP1	0.238033	0.00161274	0.0219332	172	173
EIF3D	0.238017	0.00161392	0.0219339	172	173
CNOT10	0.237926	0.00162084	0.0219973	172	173
UGGT1	0.237792	0.00163099	0.0221196	172	173
STEAP3	0.237635	0.00164299	0.0222359	172	173
TSR1	0.237588	0.00164663	0.0222631	172	173
EEFSEC	0.237442	0.00165788	0.0223906	172	173
PHAX	0.237339	0.00166581	0.0224821	172	173
DDX18	0.237297	0.0016691	0.0225109	172	173
EHD4	0.237214	0.00167554	0.0225722	172	173
C16orf88	0.237209	0.00167597	0.0225722	172	173
IDH1	0.23693	0.00169791	0.0228519	172	173
GCSH	0.236905	0.00169983	0.0228619	172	165
DBR1	0.236782	0.00170958	0.0229613	172	173
EIF3A	0.236757	0.00171162	0.0229728	172	173
ALG3	0.236683	0.00171749	0.023009	172	173
AP2M1	0.236678	0.00171787	0.023009	172	173
GPS1	0.236566	0.00172688	0.0231138	172	173
TIMP4	0.236497	0.00173238	0.0231676	172	142
C14orf143	0.236471	0.00173447	0.0231676	172	173
RNASE2	0.236366	0.00174295	0.023233	172	173
C17orf101	0.236232	0.00175383	0.0233427	172	173
NOMO1	0.236208	0.00175578	0.0233427	172	173
DDX24	0.235931	0.00177851	0.0235777	172	173
MUL1	0.235862	0.00178421	0.023621	172	173
TMEM209	0.235805	0.00178895	0.0236677	172	173
DUS1L	0.235762	0.00179247	0.0236982	172	173
ULBP1	0.235723	0.00179574	0.0237107	172	125
C1QBP	0.235688	0.00179859	0.0237307	172	173
YKT6	0.235637	0.0018029	0.0237486	172	173
PHF19	0.235633	0.00180319	0.0237486	172	173
ZNF672	0.235628	0.00180362	0.0237486	172	173
BRD8	0.235603	0.00180574	0.0237513	172	173
DCTN1	0.235441	0.0018193	0.0238462	172	173
NOMO2	0.235437	0.00181961	0.0238462	172	173
HRC	0.235343	0.0018276	0.023903	172	74
SNRPB	0.235298	0.00183141	0.0239296	172	173
HARS	0.235289	0.00183212	0.0239296	172	173
CCDC15	0.23523	0.00183711	0.0239662	172	173
COG7	0.235227	0.00183739	0.0239662	172	173
MRPL51	0.23517	0.00184219	0.0240112	172	173
BAZ1A	0.235157	0.00184331	0.0240112	172	173
PPIP5K1	0.235101	0.00184812	0.0240577	172	173
TAF6	0.23501	0.00185585	0.024098	172	173
C22orf13	0.234748	0.00187849	0.0243228	172	173
CENPK	0.234622	0.00188938	0.0244476	172	173
SLC43A1	0.234561	0.00189471	0.0245002	172	173
MAP1LC3A	0.234542	0.00189639	0.0245056	172	173
VBP1	0.234461	0.00190346	0.0245318	172	173
ELAC2	0.23445	0.00190442	0.0245318	172	173
METTL13	0.234405	0.00190837	0.0245483	172	173
KDM4A	0.234403	0.00190853	0.0245483	172	173
CCDC22	0.234319	0.00191601	0.024612	172	173
CDHR1	0.234213	0.00192537	0.0247159	172	167
C9orf95	0.23419	0.0019274	0.0247257	172	173
SKP2	0.234136	0.00193217	0.0247525	172	173
RNF8	0.23413	0.00193269	0.0247525	172	173
KREMEN2	0.233938	0.00194986	0.0249316	172	172
MUTED	0.233785	0.00196363	0.0250911	172	173
ACLY	0.233751	0.00196666	0.0251133	172	173
MYCBP	0.233729	0.00196865	0.0251222	172	173
C3orf39	0.233571	0.00198302	0.0252724	172	173
POFUT1	0.233365	0.00200178	0.0254781	172	173
RPF2	0.233228	0.00201446	0.0255905	172	173
SAP130	0.233171	0.00201965	0.0256385	172	173
BRI3BP	0.233078	0.00202831	0.0257297	172	173
TULP3	0.233001	0.00203551	0.0257725	172	173
ATP9B	0.232959	0.00203935	0.0258043	172	173
SNRPD1	0.232933	0.00204183	0.0258153	172	173
NUDCD2	0.232912	0.00204375	0.0258153	172	173
COG4	0.232908	0.0020442	0.0258153	172	173
SETD8	0.232796	0.00205469	0.0259141	172	173
C1orf123	0.232693	0.00206434	0.0260049	172	173
FAM128B	0.232691	0.00206456	0.0260049	172	173
BRD7	0.232653	0.00206814	0.0260331	172	173
TIMM44	0.232501	0.00208259	0.0261811	172	173
SIP1	0.232422	0.00209005	0.026241	172	173
LSM5	0.232267	0.00210496	0.026394	172	173
SPCS1	0.232192	0.00211216	0.0264673	172	173
DNAJC7	0.232077	0.00212327	0.0265552	172	173
SPATA9	0.232045	0.00212636	0.0265768	172	170
AZI1	0.231887	0.00214177	0.0267236	172	173
COASY	0.231721	0.00215801	0.0268537	172	173
TXNRD1	0.23152	0.00217782	0.0270578	172	173
ATP1A1	0.231495	0.00218028	0.0270578	172	173
C17orf64	0.231482	0.00218154	0.0270578	172	103
C18orf10	0.231455	0.0021843	0.0270591	172	173
DAP	0.231453	0.00218443	0.0270591	172	173
FAM72A	0.231381	0.00219166	0.0271313	172	173
ZNF695	0.231108	0.00221905	0.0274355	172	171
NARS	0.231007	0.00222922	0.0275263	172	173
RCC1	0.230983	0.00223165	0.0275387	172	173
ACAT1	0.230956	0.00223437	0.0275428	172	173
ITPKA	0.230813	0.00224896	0.0276841	172	167
ATG4A	0.230811	0.00224912	0.0276841	172	173
WWOX	0.230772	0.00225314	0.027716	172	173
AZU1	0.230685	0.00226206	0.0278081	172	172
PLA2G16	0.230569	0.00227392	0.0279363	172	171
DHX57	0.230551	0.00227575	0.0279411	172	173
PSRC1	0.230518	0.00227921	0.0279484	172	173
SIGMAR1	0.230484	0.0022827	0.0279736	172	173
IL1A	0.230078	0.00232508	0.0284034	172	160
DDX55	0.229997	0.0023336	0.0284739	172	173
PEX6	0.229995	0.00233378	0.0284739	172	173
MBD3	0.229948	0.0023388	0.0285172	172	173
WDR46	0.229901	0.00234373	0.0285594	172	173
NUP155	0.229767	0.00235793	0.0287145	172	173
TOPBP1	0.229736	0.00236127	0.0287222	172	173
NAV2	0.229688	0.00236635	0.0287411	172	171
IMP4	0.229664	0.00236899	0.0287411	172	173
NXT2	0.229635	0.00237207	0.0287411	172	173
GAL	0.22963	0.00237266	0.0287411	172	82
ERAL1	0.229627	0.00237289	0.0287411	172	173
GPAA1	0.229614	0.00237434	0.0287411	172	173
DHX33	0.229593	0.00237656	0.0287411	172	173
DPM2	0.229581	0.00237785	0.0287411	172	173
SLC37A4	0.229434	0.00239371	0.0288846	172	173
CPSF4	0.229429	0.00239418	0.0288846	172	173
SLTM	0.229407	0.00239663	0.0288963	172	173
SNRPG	0.229367	0.00240097	0.0289307	172	173
ACTR3B	0.229324	0.00240563	0.0289689	172	173
QRSL1	0.229104	0.00242951	0.0291841	172	173
FAM115A	0.229067	0.00243365	0.0292158	172	173
ZNF389	0.228995	0.00244152	0.0292377	172	173
GLA	0.228941	0.00244747	0.0292422	172	173
RAX	0.228927	0.00244898	0.0292422	172	9
PPIAL4C	0.228924	0.00244938	0.0292422	172	173
BVES	0.228816	0.00246123	0.0293476	172	124
GGH	0.228791	0.00246403	0.029363	172	173
ADK	0.22871	0.00247302	0.0294257	172	173
SH3BGR	0.228703	0.00247383	0.0294257	172	171
RPL19	0.228502	0.00249628	0.0296203	172	173
MRPS2	0.228313	0.00251755	0.029795	172	173
ANP32E	0.228292	0.00251987	0.029795	172	173
GCC1	0.228206	0.0025297	0.0298892	172	173
PDSS2	0.228191	0.00253134	0.0298905	172	173
ASNA1	0.22817	0.00253371	0.0299003	172	173
PGAM1	0.228155	0.00253544	0.0299026	172	173
HSPA14	0.227936	0.00256047	0.0301247	172	173
BNIP1	0.227903	0.00256429	0.0301514	172	173
KCP	0.227833	0.00257236	0.0302001	172	163
SNX17	0.227831	0.00257258	0.0302001	172	173
POLR1C	0.227819	0.00257397	0.0302001	172	173
AP4M1	0.227813	0.00257465	0.0302001	172	173
DRG2	0.227799	0.00257626	0.0302008	172	173
APEX1	0.227585	0.00260108	0.0304632	172	173
MRPL1	0.227579	0.00260178	0.0304632	172	173
SSBP1	0.227441	0.00261792	0.0306153	172	173
SLC7A8	0.227403	0.00262234	0.0306486	172	172
ULBP2	0.22737	0.00262619	0.0306752	172	110
TACC3	0.227243	0.00264112	0.030821	172	173
HNRNPK	0.227237	0.00264184	0.030821	172	173
UQCRFS1	0.227143	0.00265299	0.0309325	172	173
FAH	0.227096	0.0026586	0.0309607	172	173
NRF1	0.227075	0.00266108	0.0309711	172	173
HSPH1	0.226953	0.00267564	0.031116	172	173
ARHGAP19	0.226942	0.00267688	0.031116	172	173
SF3B3	0.226831	0.00269018	0.0312007	172	173
LYRM4	0.226829	0.00269044	0.0312007	172	173
RPS7	0.226763	0.00269834	0.0312551	172	173
MRPS33	0.226631	0.00271425	0.0314207	172	173
NMB	0.226496	0.00273066	0.0315731	172	173
PSAT1	0.226443	0.0027371	0.0316287	172	173
INTS7	0.226325	0.00275153	0.0317766	172	173
MTCH2	0.226258	0.00275977	0.0318529	172	173
SDF2L1	0.226193	0.00276777	0.0319179	172	173
WDR54	0.226162	0.00277165	0.0319179	172	173
TMEM208	0.226143	0.00277394	0.0319179	172	173
ARV1	0.226138	0.0027746	0.0319179	172	173
SHFM1	0.226132	0.00277525	0.0319179	172	173
MIF4GD	0.225937	0.00279951	0.0321351	172	173
EIF5B	0.225881	0.00280645	0.0321351	172	173
LMCD1	0.225871	0.00280768	0.0321351	172	148
NAT8L	0.225866	0.00280829	0.0321351	172	165
ADAMTSL2	0.22586	0.002809	0.0321351	172	128
MT1X	0.225858	0.00280925	0.0321351	172	172
FTSJ3	0.225847	0.00281066	0.0321351	172	173
EIF3L	0.225766	0.00282087	0.0322139	172	173
AP1S1	0.225744	0.00282353	0.0322253	172	173
SURF4	0.225726	0.0028259	0.0322282	172	173
PFAS	0.225716	0.0028271	0.0322282	172	173
ROGDI	0.225628	0.00283815	0.0323163	172	173
CHCHD6	0.225579	0.00284429	0.032367	172	172
UQCRH	0.225512	0.00285286	0.0324079	172	173
UBE2S	0.225347	0.00287377	0.0326264	172	173
SLC35B3	0.225211	0.0028911	0.0327752	172	173
ZKSCAN5	0.225205	0.00289193	0.0327752	172	173
ACTR8	0.225121	0.00290271	0.0328591	172	173
GOLGA8E	0.224934	0.00292682	0.0330812	172	41
PPIB	0.224929	0.00292743	0.0330812	172	173
GPR88	0.224678	0.00296011	0.0333923	172	170
NME2	0.224623	0.00296731	0.0334541	172	173
CHID1	0.224565	0.00297499	0.0335212	172	173
MTBP	0.224501	0.00298344	0.0335619	172	173
C20orf152	0.224498	0.00298378	0.0335619	172	92
ISCA1P1	0.224471	0.00298732	0.0335776	172	173
ACOX3	0.224461	0.00298863	0.0335776	172	173
ETFB	0.22443	0.0029928	0.0336051	172	173
EIF2B5	0.224357	0.00300242	0.0336937	172	173
CHTF18	0.224322	0.00300712	0.0337175	172	173
MBD4	0.224314	0.00300811	0.0337175	172	173
SMC4	0.224298	0.00301021	0.0337175	172	173
ALKBH2	0.224289	0.00301149	0.0337175	172	173
PPP2R3C	0.224137	0.00303174	0.0339247	172	173
NSMCE2	0.224115	0.00303467	0.033938	172	173
C6orf52	0.224017	0.00304789	0.0340663	172	113
ACAA2	0.223976	0.00305339	0.0341008	172	173
PFDN1	0.223968	0.00305449	0.0341008	172	173
AP3D1	0.223928	0.00305975	0.03414	172	173
MRPL23	0.223876	0.00306679	0.0341989	172	173
RDM1	0.223639	0.00309899	0.0345382	172	158
DOLPP1	0.223522	0.00311506	0.0346974	172	173
POLR2D	0.223349	0.00313887	0.0349226	172	173
COX5B	0.223243	0.00315352	0.0350254	172	173
LIAS	0.223133	0.00316872	0.0351419	172	173
FAM57B	0.223128	0.00316942	0.0351419	172	163
MIOS	0.22286	0.00320694	0.0355174	172	173
DYNC1I2	0.222841	0.00320961	0.0355268	172	173
TOMM22	0.222784	0.00321763	0.0355952	172	173
TIMM16	0.222702	0.00322929	0.0357039	172	173
GAPDH	0.222688	0.00323125	0.0357053	172	173
ZNF438	0.222656	0.00323571	0.0357343	172	173
UTP18	0.222479	0.00326099	0.0359522	172	173
ZNF215	0.222378	0.00327546	0.0360709	172	151
GTF2H1	0.2222	0.00330103	0.0363319	172	173
SFT2D1	0.22215	0.00330824	0.0363906	172	173
COQ3	0.222121	0.00331253	0.0364173	172	173
NKAPL	0.222035	0.003325	0.0364925	172	146
C16orf80	0.221926	0.00334076	0.0366034	172	173
HIRA	0.221873	0.00334857	0.036645	172	173
CCDC61	0.221862	0.00335014	0.036645	172	173
DIXDC1	0.221862	0.00335021	0.036645	172	173
MRM1	0.221839	0.0033535	0.0366472	172	173
GLO1	0.221835	0.00335417	0.0366472	172	173
BRD9	0.221733	0.00336907	0.0367893	172	173
LOC348926	0.221664	0.00337921	0.0368586	172	173
METTL2B	0.221564	0.00339407	0.037	172	173
PDYN	0.221505	0.00340283	0.0370747	172	29
FKBPL	0.221309	0.00343196	0.0373502	172	173
SCG5	0.221252	0.00344054	0.0374108	172	158
CKAP5	0.22122	0.00344536	0.037424	172	173
CEBPE	0.221206	0.00344753	0.037424	172	173
UXS1	0.2212	0.00344837	0.037424	172	173
CD99L2	0.221139	0.00345758	0.0374822	172	173
CLDN23	0.22112	0.00346032	0.037491	172	164
LONP1	0.221031	0.00347388	0.0376169	172	173
UPK3A	0.220907	0.00349268	0.0377521	172	103
SLC35B4	0.220893	0.00349472	0.0377521	172	173
SNRNP200	0.220791	0.0035103	0.0378832	172	173
REEP6	0.220779	0.00351211	0.0378832	172	173
BRCA2	0.220711	0.0035226	0.0379753	172	173
MPV17L2	0.220639	0.00353353	0.0380594	172	173
CDS1	0.220634	0.00353431	0.0380594	172	127
CCNE2	0.220617	0.00353691	0.0380663	172	173
FLJ42289	0.220565	0.00354495	0.0381317	172	171
LOC285780	0.220415	0.00356818	0.0383514	172	149
PPP5C	0.220407	0.00356932	0.0383514	172	173
RBM10	0.220371	0.00357498	0.0383743	172	173
GNPAT	0.220368	0.00357539	0.0383743	172	173
ENO1	0.22031	0.00358449	0.0384507	172	173
CDC5L	0.220286	0.00358814	0.0384686	172	173
TP73	0.220147	0.00360987	0.0385952	172	171
ILDR1	0.219926	0.00364469	0.0389051	172	172
ADCY1	0.219812	0.00366262	0.0390658	172	172
IAH1	0.219736	0.0036747	0.0391593	172	173
TMEM160	0.219709	0.00367909	0.0391845	172	173
DEK	0.219626	0.00369227	0.039282	172	173
UBL4A	0.219624	0.00369255	0.039282	172	173
HSD17B6	0.219613	0.00369431	0.039282	172	164
RARS2	0.219599	0.00369667	0.0392857	172	173
IPO5	0.219531	0.00370742	0.0393785	172	173
UCHL5	0.219386	0.00373083	0.0395838	172	173
GOLGA9P	0.219147	0.00376957	0.0399093	172	173
C4orf21	0.218936	0.00380396	0.0401844	172	173
ALPK3	0.218878	0.00381348	0.0402194	172	173
C17orf79	0.218804	0.00382573	0.0403267	172	173
COX4NB	0.218603	0.00385901	0.0406172	172	173
TRIM45	0.2186	0.00385955	0.0406172	172	173
RRS1	0.218565	0.00386535	0.0406273	172	173
SLAMF9	0.218557	0.00386678	0.0406273	172	91
LOC723972	0.218426	0.00388855	0.0408119	172	173
FAM163A	0.218395	0.00389378	0.0408227	172	25
PRPF19	0.21836	0.00389971	0.040841	172	173
PNP	0.218346	0.00390204	0.0408433	172	173
C1orf163	0.218177	0.00393047	0.0411135	172	173
NDUFA10	0.218153	0.00393454	0.0411135	172	173
C9orf140	0.218134	0.00393777	0.0411135	172	173
MRPL47	0.218125	0.00393926	0.0411135	172	173
MRPS17	0.218118	0.00394039	0.0411135	172	173
RAD18	0.218117	0.00394054	0.0411135	172	173
MIP	0.217862	0.00398407	0.0414787	172	104
TLN2	0.217792	0.00399606	0.0415812	172	173
ALDH16A1	0.217585	0.00403178	0.0418857	172	173
CES4	0.217459	0.00405351	0.0420378	172	83
SLC26A8	0.217457	0.00405391	0.0420378	172	173
C17orf55	0.217411	0.00406191	0.0420864	172	153
FAM114A2	0.21723	0.00409347	0.0423682	172	173
MS4A3	0.217217	0.00409588	0.0423705	172	173
TCEB2	0.217117	0.00411329	0.0425055	172	173
RNF20	0.216999	0.00413424	0.0426539	172	173
TOMM6	0.216921	0.00414803	0.0427736	172	173
SRRD	0.216884	0.00415462	0.0428023	172	173
TEX2	0.21688	0.00415522	0.0428023	172	173
TIMM10	0.216561	0.00421234	0.043299	172	173
PLAU	0.2164	0.00424134	0.043574	172	173
COCH	0.216364	0.00424789	0.0436183	172	173
MGAM	0.21618	0.00428136	0.0439156	172	171
FAM114A1	0.216151	0.00428665	0.0439466	172	171
COQ5	0.216127	0.00429099	0.043968	172	173
ALDH6A1	0.216107	0.0042948	0.0439838	172	173
LOC653501	0.215986	0.00431694	0.0440945	172	173
BDH2	0.215877	0.00433705	0.0442533	172	173
GNL3	0.215846	0.00434272	0.044288	172	173
CDCA4	0.215806	0.0043501	0.04434	172	173
SLC1A4	0.215757	0.00435929	0.0444105	172	173
MKKS	0.215712	0.00436759	0.0444208	172	173
ABCB8	0.215702	0.00436945	0.0444208	172	173
MRPS18A	0.215682	0.0043732	0.0444358	172	173
HSD17B4	0.215628	0.00438322	0.0445143	172	173
TMED3	0.215479	0.004411	0.0447731	172	173
PRPS2	0.215378	0.00443005	0.0449193	172	173
ASNSD1	0.215366	0.00443234	0.0449193	172	173
WTIP	0.215178	0.00446787	0.0451839	172	158
NUP160	0.215166	0.00447006	0.0451839	172	173
ZNF597	0.215136	0.00447588	0.0452192	172	172
PSMD3	0.215011	0.00449961	0.0454353	172	173
SLC4A1AP	0.214965	0.0045085	0.0454779	172	173
SEC13	0.214811	0.00453806	0.0456813	172	173
TMEM161A	0.214761	0.00454759	0.0457535	172	173
MOSC1	0.214651	0.0045688	0.0459194	172	170
SRM	0.214613	0.0045761	0.0459467	172	173
DMRT1	0.214486	0.0046008	0.0460656	172	28
DNA2	0.214485	0.00460108	0.0460656	172	173
VARS2	0.214481	0.00460194	0.0460656	172	173
C8orf48	0.214479	0.0046023	0.0460656	172	94
MTOR	0.214456	0.00460676	0.0460866	172	173
IKBKAP	0.214437	0.00461036	0.0460989	172	173
CNPY4	0.214281	0.00464098	0.0463573	172	173
HERC5	0.214259	0.00464532	0.0463769	172	173
LOC730101	0.214182	0.00466048	0.0465034	172	172
TMEM14B	0.214167	0.00466336	0.0465034	172	173
ABCB10	0.214158	0.00466517	0.0465034	172	173
LRRC42	0.21412	0.00467273	0.0465371	172	173
MRPL20	0.214107	0.00467514	0.0465371	172	173
CATSPER2	0.214081	0.0046804	0.0465371	172	173
POLR1A	0.21408	0.00468051	0.0465371	172	173
PFDN6	0.213865	0.00472324	0.0467945	172	173
RWDD2B	0.213714	0.00475336	0.0470211	172	173
FN3KRP	0.21368	0.00476036	0.0470426	172	173
MT1A	0.213679	0.00476038	0.0470426	172	7
THG1L	0.213564	0.00478362	0.0471781	172	173
MT1G	0.213563	0.00478377	0.0471781	172	94
EDARADD	0.213563	0.00478379	0.0471781	172	173
RPS6	0.213467	0.00480313	0.0472979	172	173
ANKRD55	0.213467	0.00480324	0.0472979	172	169
HEXIM2	0.213431	0.0048106	0.0473464	172	170
RETSAT	0.213327	0.00483159	0.0475282	172	173
SDAD1	0.213292	0.00483885	0.0475282	172	173
MYO19	0.213255	0.00484629	0.0475773	172	173
C2orf72	0.213148	0.00486825	0.0477206	172	85
MEIG1	0.212963	0.00490615	0.0479954	172	102
FADS1	0.21295	0.00490885	0.0479976	172	173
CCDC18	0.212924	0.00491422	0.048026	172	173
C7orf49	0.212877	0.00492403	0.0480978	172	173
CTU2	0.212799	0.00494016	0.048231	172	173
MGST3	0.212756	0.00494897	0.0482928	172	173
IPO4	0.212711	0.00495844	0.048361	172	173
CIRH1A	0.212623	0.00497686	0.0485162	172	173
ADCK1	0.212592	0.00498337	0.0485311	172	173
NPHS2	0.21241	0.0050214	0.0488281	172	17
C19orf10	0.212379	0.00502803	0.0488682	172	173
HSD17B7	0.212336	0.00503707	0.0489315	172	173
PARP3	0.212281	0.00504872	0.0490203	172	173
EEF1A1	0.212208	0.00506414	0.0491454	172	173
PGM1	0.212098	0.00508761	0.0493485	172	173
HAUS2	0.212064	0.00509488	0.0493698	172	173
FDXACB1	0.21202	0.00510427	0.0494116	172	173
IK	0.211996	0.00510947	0.0494373	172	173
IMPDH2	0.211964	0.00511633	0.049479	172	173
TM4SF19	0.211892	0.00513161	0.0495775	172	171
PSPH	0.211874	0.00513555	0.0495909	172	173
CCDC123	0.211814	0.00514855	0.0496671	172	173
GPR176	0.211796	0.00515228	0.0496785	172	140
CLCNKA	0.21168	0.00517729	0.0498702	172	98
LOC81691	0.211441	0.00522947	0.0502245	172	173
PTGES3	0.211435	0.00523059	0.0502245	172	173
NOP14	0.211351	0.00524895	0.0503609	172	173
NUBP2	0.211323	0.00525512	0.0503953	172	173
COX6A1	0.211292	0.0052621	0.0504373	172	173
L2HGDH	0.211013	0.00532368	0.0509021	172	173
BUD31	0.210946	0.00533854	0.0509807	172	173
SEC11C	0.21094	0.00533976	0.0509807	172	173
ZDHHC4	0.210897	0.00534934	0.0510471	172	173
GMPPA	0.210782	0.00537501	0.0512167	172	173
RPL5	0.210752	0.00538184	0.0512566	172	173
EED	0.210661	0.00540226	0.0514007	172	173
LYRM2	0.210589	0.00541855	0.0514962	172	173
DAZAP1	0.210514	0.0054354	0.0515899	172	173
MYBBP1A	0.210487	0.00544156	0.0516232	172	173
DGCR6L	0.210468	0.00544579	0.051638	172	173
C16orf48	0.210414	0.00545796	0.0517022	172	173
POP5	0.210411	0.00545881	0.0517022	172	173
ERGIC3	0.210396	0.00546221	0.0517022	172	173
CBWD2	0.210391	0.00546318	0.0517022	172	173
MRS2	0.210376	0.00546663	0.0517096	172	173
TEX261	0.210234	0.00549899	0.0518895	172	173
NUP210	0.210187	0.00550972	0.0519656	172	173
GCAT	0.210142	0.00552005	0.0520378	172	172
DCAF13	0.210069	0.00553695	0.0521465	172	173
PUS3	0.210021	0.00554792	0.0522246	172	173
PMM1	0.209942	0.00556603	0.0523696	172	173
MRPL24	0.209885	0.00557942	0.0524703	172	173
SLC25A35	0.209853	0.0055867	0.0525009	172	173
PRR15L	0.209844	0.00558873	0.0525009	172	172
LOC389705	0.209769	0.00560627	0.052621	172	133
ACO1	0.209732	0.00561476	0.0526499	172	173
SARNP	0.209672	0.00562884	0.052731	172	173
STAC	0.209651	0.00563365	0.0527507	172	114
INSR	0.209577	0.005651	0.0528623	172	173
C9orf86	0.209501	0.00566875	0.0530028	172	173
TIMM8A	0.209407	0.00569104	0.0531857	172	173
B3GALNT2	0.209374	0.00569881	0.0532326	172	173
C2orf47	0.209357	0.0057027	0.0532435	172	173
METAP2	0.209288	0.005719	0.0533444	172	173
GDF9	0.209241	0.00573015	0.0534228	172	172
C2orf28	0.209183	0.00574391	0.0534998	172	173
PCBD1	0.209133	0.00575579	0.0535848	172	173
PHPT1	0.20909	0.00576599	0.053654	172	173
DDB2	0.209018	0.00578333	0.0537383	172	173
MRPL39	0.20896	0.00579726	0.0538163	172	173
PIGT	0.208939	0.00580225	0.0538369	172	173
PSMG1	0.208785	0.00583917	0.0541077	172	173
TMEM101	0.208783	0.00583978	0.0541077	172	173
FAM128A	0.208735	0.00585118	0.0541617	172	173
MAGED1	0.208559	0.00589398	0.0544801	172	173
FAHD1	0.208503	0.00590749	0.0545531	172	173
MRPL28	0.208432	0.00592496	0.0546625	172	173
PSMB3	0.208378	0.00593798	0.0547308	172	173
LOC399815	0.208353	0.00594412	0.0547614	172	167
DAPL1	0.208303	0.00595634	0.0548382	172	97
GPI	0.208287	0.00596048	0.0548382	172	173
ZNF576	0.208266	0.00596544	0.0548539	172	173
MECR	0.207928	0.00604921	0.0555716	172	173
SART3	0.207902	0.00605558	0.0556038	172	173
C2orf43	0.207854	0.00606755	0.0556218	172	173
CAB39L	0.207848	0.00606898	0.0556218	172	173
HDDC3	0.207753	0.00609275	0.0558133	172	173
RG9MTD1	0.207653	0.00611783	0.0559904	172	173
WDR92	0.20762	0.00612611	0.0560365	172	173
THSD4	0.20761	0.00612863	0.0560365	172	95
CARS2	0.207562	0.00614088	0.0561221	172	173
C3orf15	0.207445	0.00617048	0.0563132	172	116
IMP3	0.207317	0.00620282	0.0564494	172	173
ZNF555	0.207211	0.00622979	0.0566418	172	172
PPFIA3	0.207183	0.00623714	0.0566582	172	168
IGFBPL1	0.207182	0.00623741	0.0566582	172	33
C12orf60	0.207156	0.00624397	0.0566648	172	172
MED24	0.207103	0.0062574	0.0567218	172	173
SMC6	0.207049	0.00627147	0.0567819	172	173
ABHD15	0.207036	0.00627478	0.0567854	172	173
SNAP25	0.206987	0.00628736	0.0568472	172	61
GLOD4	0.206987	0.00628745	0.0568472	172	173
XYLB	0.206937	0.00630035	0.0569374	172	173
GPC3	0.206822	0.00632987	0.0571245	172	93
CCR10	0.20669	0.00636412	0.0573804	172	165
PTCD1	0.206524	0.0064075	0.0577179	172	173
MCFD2	0.206429	0.00643261	0.0578905	172	173
C19orf48	0.206368	0.00644853	0.058007	172	173
PTRH1	0.206142	0.00650833	0.0584274	172	173
QTRT1	0.206112	0.0065163	0.0584274	172	173
DIABLO	0.205965	0.00655547	0.0586704	172	173
KIAA0100	0.205885	0.00657698	0.0588358	172	173
KLK13	0.205812	0.00659651	0.0589563	172	25
PNMA6A	0.205781	0.00660476	0.0590029	172	165
MLST8	0.205751	0.0066129	0.0590214	172	173
C21orf59	0.205682	0.00663166	0.0591346	172	173
NUCB2	0.205656	0.00663846	0.0591609	172	173
MCAT	0.205648	0.0066407	0.0591609	172	173
CASR	0.205523	0.00667449	0.0594348	172	75
GTF3C1	0.205477	0.00668725	0.0595211	172	173
COBRA1	0.205429	0.00670027	0.0596097	172	173
PGM2	0.205061	0.00680105	0.0603407	172	173
CCDC124	0.204968	0.00682688	0.0605422	172	173
HNRNPU	0.204946	0.00683313	0.06057	172	173
CXXC1	0.20469	0.00690432	0.0609787	172	173
SPR	0.204513	0.00695398	0.061306	172	170
DPP7	0.204438	0.00697518	0.061465	172	173
UNC45A	0.20442	0.00698028	0.0614805	172	173
SLC25A23	0.204353	0.00699938	0.0615945	172	173
CMAS	0.204213	0.0070391	0.0618261	172	173
C15orf44	0.204207	0.00704073	0.0618261	172	173
SLC2A4RG	0.204196	0.00704394	0.0618261	172	173
SSR4	0.204193	0.00704477	0.0618261	172	173
CDKN2AIP	0.204128	0.00706332	0.0619354	172	173
LOC645752	0.204117	0.0070664	0.0619354	172	108
NDUFB9	0.204068	0.00708053	0.062028	172	173
KCNN3	0.203941	0.00711704	0.0622078	172	164
RCC2	0.203935	0.00711867	0.0622078	172	173
SDHD	0.203929	0.00712025	0.0622078	172	173
AMOTL1	0.203915	0.00712436	0.0622147	172	173
PUSL1	0.203893	0.00713061	0.0622147	172	173
C8orf41	0.203792	0.00715976	0.0624408	172	173
TUBB3	0.203736	0.00717613	0.0625556	172	169
PSMD13	0.20368	0.00719236	0.0626128	172	173
ACADM	0.203608	0.00721327	0.0627386	172	173
EXOSC1	0.203594	0.00721745	0.0627469	172	173
FAM7A2	0.203558	0.00722794	0.062775	172	173
QSOX1	0.203549	0.00723036	0.062775	172	173
ECE2	0.203413	0.00727028	0.0630347	172	173
CTSC	0.203403	0.00727323	0.0630347	172	173
BRE	0.203323	0.00729678	0.0631825	172	173
PIK3R2	0.203269	0.00731248	0.0632902	172	173
KIAA1797	0.203163	0.00734397	0.0635345	172	173
CCNB3	0.20308	0.00736856	0.0636905	172	171
ABHD14A	0.203	0.00739213	0.063828	172	173
C3orf26	0.202808	0.00744949	0.0642473	172	173
SLC30A5	0.20273	0.00747274	0.0644193	172	173
C19orf62	0.202663	0.00749308	0.0644926	172	173
C17orf99	0.202541	0.00752989	0.0647398	172	163
C2orf29	0.202529	0.00753339	0.0647412	172	173
EIF2S1	0.20232	0.00759701	0.0652591	172	173
BCS1L	0.202266	0.00761357	0.0653725	172	173
CRNKL1	0.202184	0.00763844	0.0655565	172	173
CDK20	0.202173	0.00764175	0.0655565	172	172
RCAN1	0.20212	0.00765804	0.0656673	172	173
SNTA1	0.202103	0.00766345	0.0656848	172	173
CXorf64	0.202074	0.00767215	0.0657304	172	9
WDR18	0.202052	0.00767888	0.0657591	172	173
PHF7	0.202033	0.00768498	0.0657824	172	173
CCDC134	0.202009	0.00769242	0.0657881	172	173
MRPL4	0.201995	0.00769673	0.0657885	172	173
RNF40	0.201923	0.00771879	0.0658978	172	173
IL20RB	0.201887	0.00772999	0.0659644	172	172
EXOSC3	0.201869	0.00773563	0.0659835	172	173
INTS9	0.201825	0.00774929	0.0660466	172	173
C1orf187	0.201823	0.00774981	0.0660466	172	164
FAM18B	0.201722	0.00778111	0.0662843	172	173
CIB1	0.201699	0.00778823	0.0662869	172	173
MAOA	0.20149	0.00785379	0.0667864	172	162
GFI1	0.20142	0.00787572	0.0669144	172	173
CSTF3	0.201368	0.00789202	0.0670236	172	173
IARS	0.201341	0.00790053	0.0670414	172	173
NOC2L	0.20134	0.00790101	0.0670414	172	173
CDRT1	0.201298	0.00791412	0.067094	172	123
SAFB	0.201256	0.00792744	0.0671777	172	173
NDUFS5	0.201219	0.00793909	0.0672472	172	173
C21orf33	0.201208	0.00794263	0.0672478	172	173
RAD54B	0.201191	0.00794805	0.0672644	172	173
TRIM27	0.201106	0.00797509	0.0674053	172	173
IRAK1	0.200981	0.00801499	0.0676353	172	173
PITRM1	0.200977	0.00801622	0.0676353	172	173
SSR2	0.200832	0.00806264	0.0679386	172	173
MRPL34	0.200747	0.00809016	0.0681409	172	173
TRIM16	0.2006	0.00813744	0.0684798	172	173
KIAA0406	0.200585	0.00814245	0.0684924	172	173
VTI1B	0.20057	0.00814723	0.068503	172	173
ACTN2	0.200465	0.00818156	0.0687342	172	67
CLSTN2	0.200464	0.0081818	0.0687342	172	151
PAICS	0.200418	0.00819688	0.0688311	172	173
PSMD4	0.200362	0.00821498	0.0689316	172	173
TREM2	0.200359	0.00821593	0.0689316	172	140
ALOX5AP	0.200334	0.00822425	0.0689452	172	173
TBCE	0.200244	0.00825376	0.0691564	172	173
KIF18A	0.200234	0.00825695	0.0691564	172	173
ETF1	0.200166	0.0082792	0.0693129	172	173
DNTTIP2	0.200115	0.00829608	0.0693945	172	173
OTP	0.200074	0.00830965	0.0694781	172	24
PMPCA	0.200024	0.00832618	0.0695565	172	173
ALDOA	0.199982	0.00834002	0.069608	172	173
HIBCH	0.199977	0.00834158	0.069608	172	173
MYOG	0.199973	0.00834308	0.069608	172	60
TCHH	0.199865	0.00837889	0.0698702	172	155
RPL3	0.199856	0.0083817	0.0698702	172	173
WDR3	0.199786	0.00840518	0.069976	172	173
PEBP1	0.199655	0.00844907	0.0702812	172	173
STOX1	0.199542	0.0084867	0.0705339	172	172
CYCS	0.199274	0.00857753	0.0711975	172	173
HYOU1	0.199221	0.00859538	0.0713152	172	173
MORN4	0.19918	0.00860923	0.0713693	172	163
C2orf48	0.198931	0.00869464	0.0719546	172	172
SPATA5L1	0.198918	0.00869889	0.0719592	172	173
UTP11L	0.198866	0.00871679	0.072046	172	173
SEC24D	0.198839	0.00872614	0.0720926	172	173
LOC339674	0.198825	0.00873086	0.072101	172	126
MORN2	0.1988	0.00873971	0.0721367	172	173
PDF	0.198791	0.0087426	0.0721367	172	173
GJC1	0.198759	0.00875382	0.0721986	172	163
SEC22B	0.198711	0.00877026	0.0723036	172	173
PSMD8	0.19867	0.00878462	0.0723315	172	173
FAM64A	0.198669	0.00878481	0.0723315	172	163
RPS3A	0.198656	0.00878933	0.0723381	172	173
ARMC6	0.198553	0.00882528	0.0725432	172	173
CDON	0.198462	0.00885701	0.0727257	172	172
CHST6	0.198453	0.00886008	0.0727257	172	131
SMARCD2	0.198446	0.0088626	0.0727257	172	173
EI24	0.198264	0.00892643	0.073126	172	173
ASH2L	0.198227	0.00893952	0.0731962	172	173
ANAPC7	0.198218	0.00894253	0.0731962	172	173
EXTL2	0.198142	0.00896944	0.0733231	172	173
GGA2	0.198141	0.00896956	0.0733231	172	173
ZDHHC6	0.198129	0.00897398	0.0733231	172	173
PSME2	0.19812	0.00897698	0.0733231	172	173
PRDX2	0.198099	0.00898453	0.0733231	172	173
TNFSF12-TNFSF13	0.198085	0.00898958	0.0733231	172	172
SERBP1	0.198078	0.00899195	0.0733231	172	173
SEL1L2	0.19797	0.00903027	0.0736046	172	44
RPS5	0.197937	0.00904214	0.073661	172	173
PACSIN3	0.197929	0.00904476	0.073661	172	168
SLC25A17	0.197877	0.00906338	0.0737817	172	173
TMBIM6	0.197767	0.00910275	0.0740712	172	173
ATOH8	0.197695	0.00912845	0.0741873	172	163
CHKB	0.197577	0.00917074	0.0744487	172	173
SLC38A5	0.19757	0.00917343	0.0744487	172	173
ZNF828	0.197565	0.00917505	0.0744487	172	173
PANK1	0.197563	0.00917593	0.0744487	172	173
C14orf166	0.197517	0.00919271	0.0744704	172	173
COPS4	0.197513	0.00919392	0.0744704	172	173
GUCY2D	0.19741	0.00923134	0.0746947	172	154
COPS7A	0.197299	0.00927169	0.0749163	172	173
LOC728264	0.197297	0.00927209	0.0749163	172	166
TTC27	0.197161	0.00932192	0.0752223	172	173
NUDT1	0.197142	0.00932887	0.0752223	172	173
SIVA1	0.197141	0.0093293	0.0752223	172	173
KDELR2	0.197091	0.00934732	0.0753115	172	173
HSP90B1	0.197077	0.00935273	0.0753176	172	173
HNMT	0.19698	0.00938817	0.0755716	172	171
BTBD12	0.196946	0.00940064	0.0756407	172	173
SNX8	0.196933	0.00940541	0.0756478	172	173
MOCOS	0.1969	0.00941754	0.0757141	172	116
DNAJB11	0.196852	0.00943536	0.0757683	172	173
SLC2A10	0.19685	0.00943594	0.0757683	172	161
AGK	0.19685	0.00943598	0.0757683	172	173
GSTO1	0.196757	0.00947042	0.0759822	172	173
LGTN	0.19662	0.00952128	0.0763273	172	173
HMSD	0.196607	0.00952611	0.0763283	172	19
BFSP2	0.196599	0.00952927	0.0763283	172	89
BTBD6	0.196503	0.00956521	0.0765216	172	173
PNPO	0.196472	0.00957651	0.0765491	172	173
FAT1	0.196451	0.00958437	0.0765805	172	146
SRP9	0.196322	0.0096328	0.0768411	172	173
PSMG3	0.196292	0.00964431	0.0769014	172	173
PAK7	0.196261	0.00965591	0.0769362	172	12
COL4A1	0.196251	0.00965978	0.0769362	172	156
ZNF16	0.196249	0.00966054	0.0769362	172	173
DDRGK1	0.19623	0.00966773	0.0769619	172	173
SFXN1	0.196106	0.00971433	0.0772381	172	173
GBA	0.196044	0.00973807	0.0773264	172	173
LUM	0.195974	0.00976464	0.0774377	172	149
ABCA17P	0.195967	0.00976732	0.0774377	172	138
FCAMR	0.19594	0.00977768	0.0774883	172	67
TFIP11	0.195919	0.00978568	0.0775201	172	173
NDUFV1	0.195897	0.00979379	0.0775528	172	173
SRGN	0.195873	0.00980323	0.0775644	172	173
SKA2	0.195857	0.00980939	0.0775815	172	173
MOSPD1	0.195831	0.00981923	0.0775849	172	173
BATF	0.195814	0.00982577	0.0775849	172	173
POLR3K	0.195719	0.00986225	0.0778413	172	173
ANKRD2	0.195696	0.0098709	0.0778464	172	31
PANK2	0.195671	0.00988069	0.077886	172	173
C16orf55	0.195657	0.00988597	0.077886	172	173
PPT1	0.195616	0.00990161	0.0779254	172	173
VRK3	0.195608	0.00990496	0.0779254	172	173
RIOK2	0.195522	0.00993802	0.078083	172	173
BCAS2	0.19552	0.00993887	0.078083	172	173
XPOT	0.195515	0.00994066	0.078083	172	173
SLC29A4	0.195514	0.00994105	0.078083	172	170
CLDN3	0.1953	0.0100242	0.0787044	172	154
PCYT2	0.195132	0.0100899	0.0790925	172	173
SFTPD	0.195048	0.010123	0.0793196	172	109
PPP2R1B	0.195032	0.0101291	0.0793356	172	173
JMJD8	0.195019	0.0101344	0.0793455	172	173
COPA	0.19496	0.0101574	0.0794932	172	173
YWHAB	0.194944	0.0101636	0.0795098	172	173
ALDH18A1	0.194934	0.0101677	0.0795098	172	173
DDX46	0.194914	0.0101755	0.0795393	172	173
EARS2	0.194823	0.0102115	0.0797241	172	173
GFM1	0.194774	0.0102312	0.0798243	172	173
MTCP1NB	0.19477	0.0102325	0.0798243	172	173
RAD51L3	0.194664	0.0102749	0.0800264	172	173
SPATA7	0.19457	0.0103121	0.0802199	172	173
DGUOK	0.194556	0.0103179	0.080233	172	173
CDC26	0.194506	0.0103378	0.0802595	172	172
CAT	0.194444	0.0103629	0.080422	172	173
LDB3	0.194418	0.0103731	0.0804694	172	134
ERLIN1	0.194386	0.0103862	0.0805348	172	173
ALG1L	0.194376	0.0103898	0.0805348	172	131
NAGLU	0.194362	0.0103957	0.0805481	172	173
RBM3	0.194337	0.0104059	0.0805947	172	173
SF3B5	0.194321	0.0104121	0.0806111	172	173
IGSF1	0.194295	0.0104226	0.0806602	172	45
DHRS4	0.194229	0.0104492	0.0807817	172	173
METTL7B	0.194229	0.0104493	0.0807817	172	169
CROT	0.194223	0.0104515	0.0807817	172	173
PLB1	0.194215	0.0104549	0.0807817	172	173
RNLS	0.194176	0.0104706	0.080871	172	173
HARS2	0.194131	0.010489	0.080957	172	173
EXOC3	0.194088	0.0105063	0.080957	172	173
PUS7	0.194085	0.0105076	0.080957	172	173
MRPL9	0.194078	0.0105107	0.080957	172	173
DNTTIP1	0.194077	0.0105109	0.080957	172	173
MPPE1	0.194045	0.0105238	0.0810244	172	173
MTG1	0.194029	0.0105305	0.0810435	172	173
SMC3	0.193787	0.0106295	0.0816153	172	173
CES2	0.193763	0.0106393	0.0816153	172	173
ALAS1	0.193755	0.0106426	0.0816153	172	173
NAIF1	0.193743	0.0106472	0.0816187	172	173
USH1G	0.193607	0.0107034	0.0819851	172	73
C9orf23	0.193561	0.0107224	0.0820983	172	173
STOML1	0.193384	0.0107957	0.0825944	172	173
ACRBP	0.193338	0.0108149	0.0827086	172	173
FARSB	0.19326	0.0108474	0.0828918	172	173
ZCCHC5	0.19325	0.0108517	0.0828923	172	151
CWC15	0.193169	0.0108854	0.083117	172	173
FAHD2A	0.193148	0.0108942	0.083152	172	173
MAP7D3	0.193122	0.0109054	0.0832041	172	173
PRDX4	0.193053	0.0109341	0.0833911	172	173
C20orf20	0.192802	0.0110402	0.0840349	172	173
LHX2	0.192736	0.0110683	0.0841421	172	91
CLN6	0.192721	0.0110749	0.0841421	172	173
HIBADH	0.192718	0.0110759	0.0841421	172	173
STARD7	0.192708	0.0110802	0.0841421	172	173
ERP29	0.192512	0.0111638	0.0846475	172	173
PCGF6	0.192511	0.0111642	0.0846475	172	173
PHACTR3	0.192494	0.0111717	0.0846719	172	126
PLIN5	0.192424	0.0112018	0.0848533	172	173
MYO6	0.19241	0.0112079	0.0848533	172	171
EIF5A	0.192408	0.0112088	0.0848533	172	173
TMEM54	0.192373	0.0112237	0.0849334	172	76
ABT1	0.192233	0.0112839	0.0852558	172	173
PMPCB	0.192218	0.0112906	0.0852734	172	173
FAM107B	0.19207	0.0113548	0.0856587	172	173
TRPM1	0.192057	0.0113603	0.0856673	172	57
NPHP4	0.192024	0.0113747	0.0857108	172	173
CUTC	0.192009	0.0113815	0.0857108	172	173
TDRD5	0.192004	0.0113836	0.0857108	172	27
CCAR1	0.192003	0.0113837	0.0857108	172	173
NOL11	0.19188	0.0114377	0.0859978	172	173
MYEOV2	0.191876	0.0114395	0.0859978	172	173
HOXA11	0.191856	0.011448	0.0860282	172	128
C5	0.191804	0.011471	0.0861675	172	173
CEBPG	0.191593	0.011564	0.0867656	172	173
HEBP2	0.191446	0.0116292	0.0871204	172	173
TIMM22	0.191397	0.0116508	0.0872422	172	173
TTBK1	0.191389	0.0116544	0.0872422	172	44
GLT25D2	0.191336	0.0116778	0.0873498	172	171
KHSRP	0.191235	0.0117231	0.0875876	172	173
SNRPC	0.191193	0.0117418	0.0876603	172	173
FOXL2	0.191168	0.011753	0.0877	172	41
ARHGAP42	0.191155	0.0117591	0.0877	172	162
TSTA3	0.191151	0.0117607	0.0877	172	173
HDAC3	0.191106	0.0117806	0.0878152	172	173
P2RY2	0.190994	0.0118311	0.0881235	172	173
CHMP4B	0.190872	0.0118865	0.0884186	172	173
LOC100287227	0.190858	0.0118929	0.0884186	172	171
WDR63	0.19084	0.0119008	0.0884186	172	85
CACNA2D4	0.190838	0.011902	0.0884186	172	173
DCAF11	0.190836	0.0119025	0.0884186	172	173
PCSK4	0.190672	0.0119771	0.0888034	172	173
BRCC3	0.190635	0.0119939	0.0888263	172	173
DHX38	0.190584	0.0120176	0.0889675	172	173
NOP2	0.19057	0.0120236	0.0889782	172	173
LQK1	0.190475	0.0120672	0.089159	172	172
PDIA5	0.190405	0.0120994	0.0892255	172	173
INPP1	0.190399	0.0121021	0.0892255	172	173
DHX16	0.190398	0.0121029	0.0892255	172	173
IDH3B	0.19024	0.0121754	0.0896584	172	173
RHOBTB2	0.190203	0.0121925	0.0897502	172	173
CHCHD2	0.19018	0.0122034	0.0897966	172	173
ZNF658	0.190168	0.0122088	0.0898023	172	173
ECM2	0.19011	0.0122357	0.089966	172	173
PDZD11	0.190096	0.0122424	0.0899815	172	173
GAS2L3	0.190064	0.0122571	0.0900219	172	169
C17orf106	0.190058	0.0122601	0.0900219	172	173
PUS1	0.190054	0.0122618	0.0900219	172	173
STAMBP	0.190011	0.0122818	0.0900463	172	173
C17orf51	0.189986	0.0122936	0.0900463	172	173
C19orf61	0.189982	0.0122952	0.0900463	172	173
TP53	0.189976	0.0122983	0.0900463	172	173
GAR1	0.189967	0.0123022	0.0900463	172	173
STAR	0.189924	0.0123226	0.0901619	172	173
KLK2	0.189898	0.0123344	0.0901802	172	45
SAR1B	0.189873	0.0123463	0.0902271	172	173
SFRP1	0.189865	0.0123501	0.0902271	172	108
TFCP2	0.189821	0.0123709	0.0902435	172	173
DDX49	0.189773	0.0123931	0.0903715	172	173
POLE4	0.189623	0.0124639	0.0907614	172	173
WDR31	0.189595	0.0124769	0.0907614	172	173
HDGFRP2	0.189583	0.0124828	0.0907614	172	173
PSTK	0.189523	0.0125112	0.0909262	172	173
MRPS35	0.189509	0.0125177	0.0909395	172	173
C1orf161	0.189348	0.0125943	0.091393	172	113
TBX20	0.189305	0.0126146	0.0915067	172	28
RPL14	0.18922	0.0126554	0.0917226	172	173
GLT25D1	0.189213	0.0126586	0.0917226	172	173
KIAA0090	0.189194	0.0126679	0.0917255	172	173
PLA2G2C	0.189192	0.0126689	0.0917255	172	43
CDKN2A	0.189093	0.012716	0.0919676	172	172
UNC5C	0.189059	0.0127324	0.092052	172	109
[truncated: 17,449 more rows]

## Sheet: Table S7
Table S7. Differentially expressed genes (DEGs) between FAAP24high and FAAP24low in AML
Gene name	Gene_biotype	BaseMean	Log2FoldChange	LfcSE	Stat	P value	P adjust
IGSF1	protein_coding	28.7818	4.34551	0.584552	7.43392	1.05428e-13	4.26416e-10
LAMP5	protein_coding	408.351	3.4651	0.488103	7.09912	1.25555e-12	3.84787e-09
FIGN	protein_coding	29.985	3.27445	0.546644	5.99009	2.09721e-09	1.94314e-06
KCNN2	protein_coding	7.19639	3.20861	0.548985	5.84463	5.07689e-09	3.31588e-06
CES1	protein_coding	690.374	3.11031	0.471507	6.59653	4.20883e-11	6.98683e-08
FAT1	protein_coding	130	2.7556	0.403851	6.8233	8.89756e-12	2.08522e-08
TLE6	protein_coding	186.594	2.74496	0.406123	6.75894	1.39001e-11	3.07663e-08
HMX3	protein_coding	2.36637	2.65841	0.65889	4.03468	5.46778e-05	0.00288915
PRR32	protein_coding	0.727523	2.64752	1.1231	2.35732	0.0184073	0.11637
PLPPR1	protein_coding	1.23834	2.59109	0.64204	4.03572	5.44357e-05	0.00288401
PHACTR3	protein_coding	156.729	2.58437	0.430679	6.00069	1.96482e-09	1.86382e-06
CACNG4	protein_coding	42.9361	2.53291	0.332372	7.62073	2.52249e-14	1.25623e-10
GABRG2	protein_coding	0.927564	2.4777	0.823676	3.0081	0.00262891	0.034971
SLC10A2	protein_coding	26.3674	2.38801	0.77254	3.09112	0.00199402	0.0294082
NPHS2	protein_coding	1.37038	2.37732	0.617284	3.85126	0.000117511	0.00482656
GABRA4	protein_coding	8.61458	2.37512	0.435505	5.45371	4.93291e-08	1.88973e-05
ROBO1	protein_coding	64.4404	2.33123	0.389818	5.98031	2.22717e-09	2.01665e-06
GOLGA8M	protein_coding	168.778	2.3276	0.367819	6.3281	2.48204e-10	3.29623e-07
EPYC	protein_coding	0.828713	2.29241	0.998634	2.29555	0.0217017	0.128594
RUNX1T1	protein_coding	21.5091	2.24876	0.400338	5.61716	1.94119e-08	9.66735e-06
ONECUT2	protein_coding	26.2339	2.14978	0.367511	5.84956	4.92861e-09	3.28022e-06
BVES	protein_coding	23.1755	2.14694	0.365569	5.87288	4.2828e-09	3.08922e-06
TGM3	protein_coding	9.47833	2.10197	0.373284	5.63104	1.79129e-08	9.14961e-06
HNF4G	protein_coding	2.11395	2.06019	0.499156	4.12736	3.66959e-05	0.0022179
PI3	protein_coding	5.854	2.05911	0.582927	3.53236	0.000411864	0.0106182
UNC5C	protein_coding	83.2098	2.04395	0.383092	5.33541	9.53286e-08	3.03839e-05
FAM163A	protein_coding	1.41028	2.04076	0.504069	4.04857	5.15305e-05	0.00277436
ROBO2	protein_coding	10.3418	2.03803	0.455814	4.4712	7.7783e-06	0.000809126
ERVV-1	protein_coding	0.814951	2.03475	0.684792	2.97134	0.00296505	0.038006
HMX2	protein_coding	1.02906	2.0213	0.890143	2.27076	0.0231614	0.133507
STAC	protein_coding	27.9752	2.00647	0.399022	5.02848	4.94382e-07	0.000110161
ADCYAP1	protein_coding	4.7909	2.00551	0.553483	3.62344	0.000290714	0.00851018
ZNF804B	protein_coding	0.819424	1.99446	0.858598	2.32292	0.0201833	0.123313
CT45A5	protein_coding	1.87422	1.95603	0.922606	2.12011	0.0339964	0.167568
SCG2	protein_coding	15.3825	1.9504	0.317835	6.13653	8.43444e-10	9.37021e-07
FEZ1	protein_coding	53.9145	1.94982	0.2891	6.74443	1.53634e-11	3.22154e-08
IL22RA2	protein_coding	6.59569	1.9344	0.508257	3.80595	0.000141258	0.00544798
OLAH	protein_coding	10.4149	1.88367	0.359717	5.23653	1.63627e-07	4.62265e-05
NKAIN2	protein_coding	56.6257	1.87663	0.482832	3.88672	0.000101609	0.00439069
ANOS1	protein_coding	7.35564	1.86215	0.414985	4.48726	7.21435e-06	0.000766472
LPIN3	protein_coding	31.1565	1.81823	0.329154	5.52395	3.3146e-08	1.4354e-05
MT1M	protein_coding	1.25293	1.75989	0.527553	3.33595	0.000850083	0.0171229
CSPG4	protein_coding	238.198	1.73581	0.270941	6.4066	1.488e-10	2.19567e-07
SYT17	protein_coding	117.336	1.73552	0.306831	5.65627	1.54694e-08	8.55997e-06
TBX20	protein_coding	3.69592	1.72026	0.606519	2.83628	0.00456429	0.0497852
ZNF536	protein_coding	9.58728	1.71274	0.313201	5.46851	4.53835e-08	1.77267e-05
SCUBE1	protein_coding	1106.2	1.70652	0.345735	4.93593	7.97711e-07	0.000159707
NPFFR1	protein_coding	7.52285	1.70034	0.287709	5.90993	3.4225e-09	2.63256e-06
GPC3	protein_coding	8.96189	1.69698	0.402253	4.21869	2.45727e-05	0.00168377
C2	protein_coding	289.797	1.69236	0.32326	5.23531	1.64706e-07	4.62265e-05
SYT4	protein_coding	0.582155	1.69188	0.647423	2.61325	0.00896844
PPP1R27	protein_coding	233.104	1.68311	0.333533	5.0463	4.50456e-07	0.000103738
MT1G	protein_coding	19.3048	1.67003	0.452538	3.69037	0.000223929	0.00722919
SERPINB2	protein_coding	583.415	1.65954	0.355874	4.66328	3.11209e-06	0.000420301
ALPK3	protein_coding	202.602	1.65546	0.247248	6.69552	2.14906e-11	4.00491e-08
EGR4	protein_coding	4.94112	1.65334	0.34169	4.83872	1.3068e-06	0.000230372
MAGEA1	protein_coding	0.470311	1.65281	0.887294	1.86275	0.0624973
RNASE1	protein_coding	168.409	1.648	0.308048	5.3498	8.80512e-08	2.89144e-05
NLRP11	protein_coding	12.0067	1.64282	0.31601	5.19864	2.00748e-07	5.33201e-05
OVCH1	protein_coding	46.2081	1.64085	0.491032	3.34164	0.000832851	0.0169087
FAM135B	protein_coding	2.24585	1.63455	0.401826	4.06781	4.74573e-05	0.00264073
PPP1R17	protein_coding	3.81628	1.61959	0.51221	3.16197	0.00156704	0.0252342
MT1H	protein_coding	1.09601	1.61858	0.738365	2.19212	0.0283708	0.150329
CCDC3	protein_coding	150.131	1.61802	0.356034	4.54456	5.505e-06	0.000643181
AGXT2	protein_coding	2.57616	1.60756	0.430312	3.7358	0.000187121	0.00649397
TBC1D3	protein_coding	1.0617	1.60565	0.818889	1.96077	0.0499055	0.210112
PRLR	protein_coding	434.406	1.59082	0.405284	3.9252	8.66577e-05	0.00394575
REG1B	protein_coding	0.548086	1.58855	0.814545	1.95023	0.0511487
GAL	protein_coding	8.96521	1.58141	0.319759	4.94563	7.58964e-07	0.000155066
PRL	protein_coding	3.79144	1.57774	0.448286	3.5195	0.000432365	0.0109535
WWC1	protein_coding	42.1854	1.56338	0.306254	5.10484	3.31083e-07	8.1424e-05
PENK	protein_coding	4.02939	1.558	0.408118	3.81753	0.000134797	0.00528657
AKAP4	protein_coding	0.418018	1.5564	0.793437	1.96159	0.0498104
NGB	protein_coding	4.84318	1.53608	0.528876	2.90443	0.00367924	0.0437965
VIT	protein_coding	5.17393	1.53247	0.351128	4.36442	1.2746e-05	0.00110876
POM121L2	protein_coding	0.875937	1.53245	0.438261	3.49667	0.000471102	0.0115931
OR2AT4	protein_coding	0.657818	1.52895	0.68093	2.24538	0.0247434
REG1A	protein_coding	0.436619	1.52347	0.909742	1.67462	0.0940091
LYNX1	protein_coding	59.0767	1.51408	0.28857	5.24683	1.5474e-07	4.48222e-05
DOCK3	protein_coding	211.706	1.51092	0.275489	5.48452	4.14604e-08	1.69962e-05
DCDC1	protein_coding	5.10936	1.51063	0.322116	4.68969	2.73613e-06	0.000386561
UPK3A	protein_coding	18.3296	1.5093	0.35891	4.20524	2.60808e-05	0.00175818
FCAMR	protein_coding	4.30575	1.50928	0.361526	4.17475	2.98317e-05	0.0019263
OR13H1	protein_coding	0.442726	1.50762	1.29224	1.16667	0.243343
CT45A3	protein_coding	1.68454	1.50481	0.879574	1.71084	0.08711	0.29052
IL31RA	protein_coding	85.5463	1.49801	0.399297	3.75162	0.000175693	0.0062498
XAGE1A	protein_coding	0.440042	1.49757	0.722284	2.07338	0.0381365
KLHL30	protein_coding	12.9597	1.49472	0.330125	4.52774	5.96178e-06	0.000682539
KLK13	protein_coding	1.38463	1.49154	0.603651	2.47087	0.0134786	0.0970191
POPDC3	protein_coding	1.00774	1.48896	0.658418	2.26142	0.0237334	0.135351
WSCD1	protein_coding	18.2012	1.48703	0.341504	4.35434	1.33466e-05	0.00114262
TACC2	protein_coding	28.0058	1.48346	0.314316	4.71965	2.36248e-06	0.000346042
VSTM4	protein_coding	77.1374	1.47878	0.343467	4.30544	1.66652e-05	0.00131738
SOBP	protein_coding	32.1499	1.47869	0.272375	5.42887	5.67135e-08	2.0671e-05
EPB41L3	protein_coding	581.167	1.47492	0.385065	3.8303	0.000127985	0.00509905
PKP2	protein_coding	100.642	1.47072	0.382877	3.84123	0.000122419	0.00496669
C2orf72	protein_coding	3.63828	1.46807	0.256402	5.72567	1.03028e-08	6.31496e-06
C3orf14	protein_coding	11.9124	1.45498	0.371452	3.917	8.96582e-05	0.00403085
MYO18B	protein_coding	292.336	1.45111	0.531778	2.72878	0.00635691	0.0612718
GRIN2D	protein_coding	97.9184	1.44936	0.246491	5.87997	4.10349e-09	3.02754e-06
C6orf223	protein_coding	11.2792	1.44866	0.351821	4.11759	3.82862e-05	0.00227766
KLK1	protein_coding	33.7131	1.44768	0.326956	4.42774	9.52272e-06	0.000930308
C8orf48	protein_coding	5.46844	1.44739	0.43782	3.30591	0.000946678	0.0182579
CGNL1	protein_coding	21.9666	1.44682	0.297075	4.87021	1.11478e-06	0.000207541
HRH1	protein_coding	22.0536	1.44617	0.263881	5.48041	4.2434e-08	1.70769e-05
BEX1	protein_coding	199.964	1.43641	0.401353	3.57892	0.000345017	0.00944082
GABRB3	protein_coding	5.29752	1.43544	0.360716	3.9794	6.90881e-05	0.00340661
PLAAT1	protein_coding	3.11778	1.42309	0.641183	2.21947	0.0264548	0.144401
CD163	protein_coding	2237.02	1.42067	0.375791	3.78048	0.000156528	0.00585563
SOSTDC1	protein_coding	21.1904	1.41794	0.369887	3.83343	0.000126368	0.00504977
CCL23	protein_coding	167.717	1.41752	0.367385	3.85839	0.000114134	0.00472684
DEFB1	protein_coding	115.18	1.39212	0.476024	2.92447	0.00345038	0.041897
PSAT1	protein_coding	119.997	1.38703	0.252644	5.49005	4.0183e-08	1.66764e-05
XDH	protein_coding	4.69645	1.3863	0.320916	4.31982	1.56156e-05	0.00126297
MT1E	protein_coding	48.2615	1.38215	0.314982	4.38803	1.14383e-05	0.00104044
PNPLA3	protein_coding	12.2631	1.37245	0.306094	4.48375	7.33415e-06	0.000777127
TDRD5	protein_coding	2.95039	1.37066	0.525407	2.60876	0.00908711	0.0766708
SULT4A1	protein_coding	5.33424	1.36628	0.385641	3.54289	0.000395763	0.0103666
HCN1	protein_coding	0.72142	1.36259	0.769825	1.77	0.0767274	0.270054
STEAP1	protein_coding	3.32621	1.36204	0.400031	3.40483	0.000662049	0.0146375
PDK4	protein_coding	440.945	1.36162	0.335861	4.0541	5.03275e-05	0.00272803
SOX21	protein_coding	1.75429	1.36097	0.372893	3.64975	0.000262491	0.00800758
STXBP5L	protein_coding	60.1859	1.34465	0.270268	4.97523	6.51694e-07	0.000139503
ELOVL3	protein_coding	28.837	1.33745	0.306268	4.36693	1.26004e-05	0.0011009
RXFP1	protein_coding	566.696	1.3374	0.398745	3.35403	0.000796438	0.0165093
SAGE1	protein_coding	134.196	1.33293	0.797713	1.67093	0.0947349	0.304663
CHST4	protein_coding	15.5931	1.33127	0.322571	4.12707	3.67413e-05	0.0022179
HNMT	protein_coding	538.7	1.33089	0.336395	3.95632	7.61133e-05	0.00363722
CDC42EP1	protein_coding	156.275	1.33077	0.317127	4.19633	2.71272e-05	0.00181643
CYB5R2	protein_coding	27.8882	1.32257	0.303729	4.35445	1.33402e-05	0.00114262
TYRP1	protein_coding	0.952083	1.32252	0.544552	2.42863	0.0151558	0.103852
SEL1L2	protein_coding	5.02575	1.31992	0.398336	3.31359	0.000921078	0.0179727
CTSV	protein_coding	17.354	1.31876	0.40423	3.2624	0.00110474	0.0202364
PDYN	protein_coding	0.978547	1.31738	0.547943	2.40423	0.0162067	0.108029
PLA2G2F	protein_coding	38.8077	1.31398	0.402254	3.26655	0.00108867	0.0200348
MOGAT1	protein_coding	8.38347	1.31117	0.464313	2.8239	0.00474435	0.0509487
NEUROG3	protein_coding	1.61388	1.30591	0.382328	3.41567	0.000636262	0.0142813
LINC02218	protein_coding	2.87084	1.30143	0.532005	2.44627	0.0144344	0.101016
RHBDL3	protein_coding	92.428	1.30113	0.334433	3.89057	0.000100009	0.00434038
PLPPR4	protein_coding	2.11479	1.29875	0.398075	3.26257	0.00110406	0.0202331
OXCT2	protein_coding	8.91423	1.29736	0.254984	5.08799	3.61871e-07	8.73776e-05
GLDN	protein_coding	68.3484	1.29667	0.306174	4.23509	2.28464e-05	0.00163122
FGF10	protein_coding	45.5156	1.29546	0.89441	1.44839	0.147507	0.391918
ADAMTS2	protein_coding	1048.16	1.29509	0.410342	3.15612	0.00159883	0.0255153
NKAIN4	protein_coding	2.4149	1.29509	0.454146	2.85169	0.0043487	0.0481937
SLC5A12	protein_coding	1.20085	1.29364	0.608177	2.12708	0.0334135	0.16586
GOLGA6L7	protein_coding	73.976	1.28928	0.414714	3.10884	0.00187823	0.0283879
PRICKLE2	protein_coding	25.5707	1.28669	0.338429	3.80196	0.000143559	0.00549437
PLA2G2C	protein_coding	34.3639	1.2833	0.388131	3.30634	0.000945224	0.0182455
PTGIS	protein_coding	19.8991	1.28279	0.321411	3.99112	6.57614e-05	0.00329146
ROS1	protein_coding	2.44404	1.28114	0.597852	2.14291	0.0321204	0.161948
TBX4	protein_coding	2.50245	1.28034	0.333506	3.83904	0.000123519	0.00498812
CLSTN2	protein_coding	96.1774	1.27992	0.357678	3.57843	0.000345666	0.00945208
ADAMTS3	protein_coding	161.834	1.27885	0.417193	3.06537	0.00217404	0.0309874
ANKRD2	protein_coding	2.3296	1.27804	0.305503	4.1834	2.87183e-05	0.00188495
HRC	protein_coding	3.81116	1.26458	0.324121	3.90157	9.55689e-05	0.0042026
HOXA11	protein_coding	68.3022	1.25311	0.517784	2.42014	0.0155143	0.105374
METTL7B	protein_coding	332.282	1.24769	0.311585	4.00431	6.21976e-05	0.00316882
PTPRB	protein_coding	156.314	1.24764	0.337172	3.70029	0.000215355	0.00708502
CT45A1	protein_coding	5.21884	1.24033	0.963442	1.28739	0.197958	0.460626
PRR16	protein_coding	76.1805	1.23607	0.439877	2.81003	0.00495365	0.0525042
ABCB11	protein_coding	9.76667	1.22993	0.365635	3.36382	0.000768723	0.016159
CCL22	protein_coding	10.6391	1.22893	0.283098	4.34102	1.41824e-05	0.00117811
CPE	protein_coding	12.9832	1.22275	0.378836	3.22765	0.00124811	0.0218559
XAGE1B	protein_coding	0.531972	1.22092	0.685378	1.78139	0.0748494
B3GALT1	protein_coding	13.8673	1.21925	0.334083	3.64953	0.000262726	0.00800825
NMUR1	protein_coding	220.575	1.21764	0.291383	4.17882	2.93025e-05	0.00190447
ARSF	protein_coding	2.01558	1.21236	0.419755	2.88825	0.00387389	0.0450363
MYBPHL	protein_coding	5.72073	1.20969	0.393007	3.07805	0.00208362	0.0301791
SLC47A1	protein_coding	31.5115	1.20881	0.282429	4.28006	1.86841e-05	0.0014237
MYOG	protein_coding	2.46124	1.20837	0.374397	3.22752	0.0012487	0.0218559
KLHL4	protein_coding	6.1913	1.20757	0.392193	3.07902	0.00207685	0.0301324
CHDH	protein_coding	15.9646	1.20438	0.237059	5.08052	3.76408e-07	9.03401e-05
HPSE2	protein_coding	6.07925	1.20421	0.43859	2.74563	0.00603941	0.0595437
KCNE1B	protein_coding	15.1207	1.19742	0.366511	3.26709	0.00108661	0.020033
TEX47	protein_coding	0.393242	1.19564	1.52516	0.783942	0.433074
ADCY1	protein_coding	72.5283	1.18786	0.291322	4.07749	4.55252e-05	0.00256434
MAGEB2	protein_coding	0.474125	1.18302	0.592621	1.99625	0.0459068
AC117457.1	protein_coding	0.261071	1.17842	1.84636	0.638243	0.523316
INAVA	protein_coding	80.5763	1.17822	0.330095	3.56934	0.000357884	0.00966923
SERINC2	protein_coding	300.514	1.17549	0.320448	3.66829	0.000244177	0.00765492
SORCS2	protein_coding	153.437	1.17495	0.326628	3.59721	0.000321644	0.00906268
FZD3	protein_coding	238.761	1.17456	0.304614	3.85589	0.00011531	0.00476565
FBP1	protein_coding	611.195	1.17359	0.296422	3.95919	7.52059e-05	0.00361433
ANO1	protein_coding	3.23131	1.16349	0.377956	3.07837	0.00208136	0.0301791
OR56A5	protein_coding	0.275161	1.15662	0.959022	1.20604	0.227802
DTNA	protein_coding	267.154	1.15398	0.399716	2.887	0.00388935	0.0451371
ANKRD65	protein_coding	26.0398	1.14998	0.350193	3.28385	0.00102398	0.0192086
ASB2	protein_coding	80.5492	1.14957	0.196224	5.85846	4.67189e-09	3.26549e-06
CLDN23	protein_coding	29.7108	1.14818	0.255662	4.49101	7.0887e-06	0.000755136
TRIM61	protein_coding	3.63399	1.14414	0.360185	3.17652	0.00149051	0.0244477
FSTL5	protein_coding	0.952989	1.14149	0.515553	2.2141	0.0268216	0.145564
NKAIN1	protein_coding	5.92321	1.1377	0.380608	2.98916	0.00279749	0.0365158
TRPM4	protein_coding	220.265	1.13677	0.351693	3.23228	0.00122807	0.0216094
MAGEA6	protein_coding	0.601985	1.13675	0.719058	1.58089	0.113902
DEFA4	protein_coding	59.0098	1.13629	0.396454	2.86614	0.00415507	0.0470473
CTSL	protein_coding	417.51	1.13516	0.282674	4.01581	5.92421e-05	0.00305734
CCL7	protein_coding	0.406892	1.13264	0.93497	1.21142	0.225734
DNAH8	protein_coding	28.2489	1.13247	0.292897	3.86644	0.000110434	0.00462162
AGT	protein_coding	23.1754	1.13032	0.373672	3.02491	0.0024871	0.0338302
MSX2	protein_coding	2.93484	1.1279	0.523447	2.15476	0.0311807	0.159036
ADAMTSL2	protein_coding	30.6748	1.12254	0.306617	3.66105	0.000251182	0.00781214
CACNA2D3	protein_coding	208.561	1.12176	0.307109	3.65266	0.000259541	0.00794803
DMRT1	protein_coding	1.72543	1.12018	0.379839	2.9491	0.00318704	0.0397418
KCND2	protein_coding	0.66694	1.12005	0.558494	2.00549	0.0449109
SCGB1A1	protein_coding	6.6873	1.11845	0.312188	3.58261	0.000340172	0.00934675
HOXA13	protein_coding	14.2392	1.11745	0.458829	2.43544	0.0148736	0.102896
RYR2	protein_coding	12.9798	1.11677	0.298955	3.73557	0.000187288	0.00649411
TCEAL5	protein_coding	2.13489	1.11567	0.419376	2.66032	0.00780675	0.0696178
ULBP1	protein_coding	7.29807	1.11479	0.297541	3.74667	0.000179199	0.00634506
ESPNL	protein_coding	26.776	1.10421	0.287635	3.83893	0.000123574	0.00498812
USP44	protein_coding	91.8741	1.1006	0.260378	4.22691	2.36923e-05	0.00167067
PPIC	protein_coding	17.9506	1.09946	0.291817	3.76764	0.000164801	0.00603761
NECTIN4	protein_coding	25.0091	1.09777	0.289221	3.7956	0.000147288	0.00559934
REN	protein_coding	4.1107	1.08849	0.522086	2.08489	0.0370795	0.176558
PIGR	protein_coding	12.1733	1.08378	0.304027	3.56476	0.000364188	0.00977737
FREM1	protein_coding	31.1079	1.07653	0.348312	3.09071	0.00199676	0.0294313
DHRS9	protein_coding	597.134	1.07633	0.312973	3.43904	0.000583785	0.0134754
LIF	protein_coding	75.1293	1.07631	0.302923	3.5531	0.000380724	0.0101123
CUX2	protein_coding	120.671	1.07248	0.329236	3.25749	0.00112404	0.020459
WIPF3	protein_coding	24.8942	1.06999	0.30298	3.53154	0.000413147	0.0106195
ARL5C	protein_coding	81.8978	1.06922	0.283837	3.767	0.000165219	0.00603899
GPR37	protein_coding	0.699865	1.06835	0.520332	2.05321	0.0400518
RAB17	protein_coding	18.3647	1.06668	0.330264	3.22978	0.00123884	0.0217526
PKIB	protein_coding	92.7736	1.06539	0.29386	3.6255	0.0002884	0.00847497
TBC1D3D	protein_coding	2.97115	1.06358	0.635147	1.67454	0.0940236	0.303425
CCL1	protein_coding	23.1299	1.06114	0.504521	2.10327	0.0354423	0.172023
EREG	protein_coding	2490.94	1.05641	0.418453	2.52456	0.0115844	0.0887394
COL6A5	protein_coding	27.6777	1.05572	0.399769	2.64083	0.0082703	0.0721
OPLAH	protein_coding	125.143	1.05572	0.247921	4.25827	2.06011e-05	0.00151994
MAOA	protein_coding	87.6834	1.0556	0.32853	3.2131	0.00131311	0.022537
CT45A10	protein_coding	4.86849	1.04616	1.0715	0.976352	0.32889	0.604965
SLC22A10	protein_coding	1.49555	1.04259	0.462655	2.25349	0.0242284	0.137173
CD70	protein_coding	75.0555	1.03953	0.33542	3.09918	0.00194055	0.0289552
LIPM	protein_coding	10.2232	1.03931	0.30264	3.43416	0.000594391	0.0136177
LPAR3	protein_coding	15.6109	1.03897	0.316391	3.28381	0.00102413	0.0192086
GPC4	protein_coding	30.6372	1.0337	0.364104	2.83901	0.00452531	0.0494767
LRAT	protein_coding	2.77115	1.02923	0.411727	2.49979	0.0124267	0.0925229
TMEM198	protein_coding	14.1867	1.02921	0.273975	3.75658	0.000172251	0.0061846
HNF4A	protein_coding	4.25741	1.02669	0.273782	3.75001	0.000176829	0.00627899
PIEZO2	protein_coding	620.232	1.02525	0.389004	2.63558	0.00839943	0.0729544
CD207	protein_coding	3.01118	1.02315	0.459771	2.22535	0.026058	0.143188
CHRNB4	protein_coding	9.8589	1.02266	0.320844	3.1874	0.00143559	0.0238452
C8B	protein_coding	0.579408	1.02011	0.730339	1.39677	0.162484
TIMD4	protein_coding	52.7697	1.01961	0.297937	3.42224	0.000621071	0.0140273
MPPED1	protein_coding	11.0515	1.01881	0.263101	3.8723	0.000107812	0.00454533
FREM2	protein_coding	2.13578	1.01111	0.381389	2.65112	0.00802257	0.0707766
DUOX2	protein_coding	16.0392	1.01059	0.253263	3.99027	6.59982e-05	0.00329916
CCL13	protein_coding	2.55193	1.00903	0.431982	2.3358	0.0195015	0.120609
MYOF	protein_coding	1345.88	1.00762	0.310723	3.24284	0.00118346	0.0211721
TIFAB	protein_coding	378.597	1.00216	0.346165	2.89504	0.00379104	0.0443863
C1orf141	protein_coding	4.58227	0.995221	0.385731	2.58009	0.00987755	0.0808551
KIF5A	protein_coding	26.0616	0.99487	0.312107	3.18759	0.00143464	0.0238452
SPAG17	protein_coding	40.5134	0.99242	0.23866	4.1583	3.20622e-05	0.00202547
ARHGAP42	protein_coding	43.5835	0.9921	0.26621	3.72676	0.000193959	0.00663875
ANKFN1	protein_coding	9.14003	0.991804	0.412867	2.40224	0.0162952	0.108239
CDK20	protein_coding	138.116	0.991224	0.216783	4.57243	4.82098e-06	0.00058028
UBXN10	protein_coding	69.882	0.989702	0.278927	3.54824	0.000387808	0.0102458
OR3A3	protein_coding	0.773206	0.989279	0.571665	1.73052	0.0835369	0.283395
NOX3	protein_coding	0.701965	0.986477	0.41604	2.37111	0.0177347
PCOLCE2	protein_coding	31.4727	0.984267	0.415159	2.37082	0.0177488	0.113888
KCNA5	protein_coding	19.4705	0.98397	0.465116	2.11554	0.0343841	0.168848
DUOXA2	protein_coding	2.0838	0.980935	0.33076	2.9657	0.00301994	0.0385139
GRXCR2	protein_coding	0.285528	0.977087	0.669683	1.45903	0.144557
RORB	protein_coding	29.1007	0.975189	0.404326	2.41189	0.0158703	0.106631
CLCN1	protein_coding	42.8538	0.974297	0.23349	4.17275	3.00943e-05	0.00193697
SLAMF9	protein_coding	14.6975	0.972787	0.37097	2.62228	0.00873447	0.0746439
MYOCD	protein_coding	1.01931	0.970452	0.419549	2.31309	0.0207178	0.125045
AP1S3	protein_coding	377.453	0.97009	0.203988	4.75562	1.97834e-06	0.000315276
KIAA1755	protein_coding	7.96625	0.970053	0.31665	3.06349	0.00218772	0.0310734
CDH9	protein_coding	95.3285	0.967112	0.662574	1.45963	0.144392	0.387363
KCNC3	protein_coding	230.337	0.965193	0.30752	3.13864	0.00169736	0.0264883
SIGLEC11	protein_coding	52.0789	0.962665	0.32632	2.95006	0.0031771	0.039655
CFAP91	protein_coding	7.85933	0.962531	0.284486	3.3834	0.000715944	0.0154434
HSPB6	protein_coding	20.8837	0.961974	0.262075	3.6706	0.000241982	0.0076185
PMCH	protein_coding	2.07653	0.960595	0.265169	3.62258	0.000291683	0.00852601
LCN8	protein_coding	28.0018	0.959461	0.412858	2.32395	0.0201283	0.123128
INPP5J	protein_coding	27.9715	0.95755	0.344387	2.78045	0.00542837	0.0556254
ROR1	protein_coding	6.89931	0.957445	0.340904	2.80855	0.00497653	0.0526474
DACH1	protein_coding	1118.41	0.957176	0.316748	3.02189	0.00251204	0.0339935
ALDH3A1	protein_coding	9.46865	0.949529	0.240193	3.95319	7.71169e-05	0.00364895
CNTN1	protein_coding	43.1501	0.948511	0.404755	2.34342	0.0191078	0.119191
ACOT4	protein_coding	71.9268	0.948366	0.203148	4.66835	3.03622e-06	0.000411448
TRIML2	protein_coding	0.5059	0.948174	0.464217	2.04252	0.0410996
OR14I1	protein_coding	0.314949	0.947593	0.540436	1.75339	0.0795358
NANOG	protein_coding	7.66039	0.946429	0.198498	4.76794	1.86118e-06	0.000300207
RTP1	protein_coding	0.392901	0.943669	0.661344	1.4269	0.15361
THNSL2	protein_coding	169.285	0.943197	0.374774	2.51671	0.0118458	0.0901006
ANKRD22	protein_coding	108.574	0.942718	0.272823	3.45542	0.000549427	0.0129525
CDS1	protein_coding	6.99368	0.940042	0.28861	3.25713	0.00112545	0.0204661
KAZN	protein_coding	110.577	0.936874	0.24744	3.78627	0.000152928	0.0057425
COL8A2	protein_coding	186.413	0.935564	0.254668	3.67366	0.000239098	0.00757829
CCN2	protein_coding	99.3742	0.932654	0.385177	2.42137	0.0154623	0.105179
CSMD1	protein_coding	105.897	0.930243	0.366938	2.53515	0.0112399	0.0869197
GPRC6A	protein_coding	0.270438	0.929072	0.838568	1.10793	0.267894
ARMC3	protein_coding	3.19168	0.926658	0.330705	2.80207	0.00507766	0.0533325
VENTX	protein_coding	311.852	0.926033	0.360135	2.57135	0.0101303	0.0820825
MARVELD2	protein_coding	63.0676	0.925727	0.258086	3.58689	0.000334647	0.00927166
COL25A1	protein_coding	14.1808	0.923953	0.281415	3.28323	0.00102623	0.0192134
PTPRU	protein_coding	58.22	0.919596	0.292395	3.14504	0.00166063	0.026113
DMRT3	protein_coding	0.595809	0.918077	0.564156	1.62735	0.103664
LAMB3	protein_coding	37.4999	0.917179	0.269984	3.39715	0.000680906	0.0149142
GIPC2	protein_coding	6.2403	0.915976	0.308998	2.96434	0.00303329	0.0386347
IL7	protein_coding	91.6565	0.914699	0.332593	2.7502	0.00595585	0.0589679
MAB21L4	protein_coding	4.78282	0.914313	0.465725	1.9632	0.0496225	0.209562
SASH1	protein_coding	73.1642	0.913346	0.339351	2.69145	0.00711423	0.0655651
TP73	protein_coding	157.429	0.913133	0.253465	3.6026	0.000315051	0.00894399
MDGA2	protein_coding	7.39376	0.910798	0.444603	2.04856	0.0405048	0.1866
FGF14	protein_coding	4.10358	0.910656	0.335372	2.71536	0.00662035	0.0626512
AL359736.1	protein_coding	0.404209	0.910545	0.645298	1.41105	0.158231
CEP55	protein_coding	519.656	0.910049	0.148684	6.12068	9.31781e-10	1.00333e-06
DUOXA1	protein_coding	9.82995	0.907792	0.317095	2.86284	0.00419857	0.0472529
ST8SIA5	protein_coding	12.8915	0.906151	0.245211	3.69539	0.000219552	0.00717987
BIRC7	protein_coding	3.31048	0.90596	0.500248	1.81102	0.0701375	0.256909
AMOTL1	protein_coding	780.442	0.904071	0.234209	3.86011	0.000113337	0.00470821
GPR88	protein_coding	66.9359	0.902619	0.273522	3.29999	0.000966886	0.018536
OR5AN1	protein_coding	0.426012	0.901708	0.595274	1.51478	0.129829
CAPN6	protein_coding	1.74063	0.899867	0.604934	1.48755	0.13687	0.37615
C1QL1	protein_coding	9.16426	0.897749	0.376211	2.38629	0.0170193	0.111159
SLC44A5	protein_coding	100.574	0.897091	0.50752	1.7676	0.0771285	0.270658
TRDN	protein_coding	3.05108	0.893045	0.494291	1.80672	0.0708064	0.258404
COL26A1	protein_coding	9.83803	0.89008	0.320991	2.77292	0.00555565	0.0565888
PPP1R3G	protein_coding	81.1656	0.887788	0.25263	3.51418	0.00044111	0.0110739
RHCG	protein_coding	5.85635	0.887775	0.419885	2.11433	0.0344873	0.169009
TBC1D12	protein_coding	151.88	0.887102	0.316988	2.79853	0.00513358	0.0536957
TRIM29	protein_coding	8.53885	0.886781	0.34299	2.58544	0.00972541	0.0800724
HMSD	protein_coding	2.40415	0.886354	0.400843	2.21122	0.0270203	0.145968
GPR20	protein_coding	6.22683	0.885577	0.364752	2.42789	0.015187	0.10398
SEMA3A	protein_coding	46.6161	0.883456	0.298441	2.96024	0.00307402	0.0388211
AC008763.3	protein_coding	1.5075	0.883186	0.428442	2.06139	0.0392657	0.183012
NCAM2	protein_coding	36.5293	0.882945	0.304864	2.89619	0.00377723	0.0442875
TRPM8	protein_coding	4.30669	0.881803	0.303384	2.90655	0.00365433	0.0436165
CCDC170	protein_coding	88.8706	0.879085	0.317475	2.76899	0.00562308	0.0570206
GLI2	protein_coding	71.2305	0.878451	0.454879	1.93117	0.0534616	0.219159
SERPINB10	protein_coding	602.879	0.878327	0.295437	2.97297	0.00294931	0.0378555
DLEU7	protein_coding	57.1169	0.87717	0.250373	3.50345	0.000459272	0.0113959
ARGFX	protein_coding	0.591959	0.876101	0.397376	2.20472	0.027474
TP53INP2	protein_coding	1633.5	0.875797	0.271454	3.22632	0.00125395	0.0219021
APOL4	protein_coding	336.055	0.874144	0.342614	2.5514	0.0107291	0.084864
PIMREG	protein_coding	96.108	0.872205	0.268076	3.25358	0.00113962	0.0206286
ACSM4	protein_coding	8.28043	0.870825	0.349664	2.49046	0.0127578	0.0941275
FAM47C	protein_coding	0.415661	0.869273	0.726657	1.19626	0.231594
CAMK1G	protein_coding	0.978415	0.867952	0.403702	2.14998	0.0315566	0.160105
MEP1A	protein_coding	1.46836	0.866516	0.431272	2.00921	0.0445151	0.197212
MMP7	protein_coding	38.4824	0.866259	0.379366	2.28344	0.0224046	0.131088
ZNF214	protein_coding	8.1349	0.865239	0.395528	2.18756	0.028702	0.151339
OR9A4	protein_coding	15.8141	0.863199	0.335975	2.56924	0.0101923	0.0822669
ERVMER34-1	protein_coding	8.92621	0.862745	0.23886	3.61193	0.000303932	0.00876191
SLC35G1	protein_coding	78.5095	0.861682	0.278864	3.08997	0.00200175	0.0294722
NPAS3	protein_coding	5.17594	0.860983	0.2983	2.88629	0.00389807	0.045212
SATB2	protein_coding	125.103	0.860402	0.275831	3.11931	0.00181278	0.0277674
NINL	protein_coding	38.8312	0.859423	0.212354	4.04713	5.18497e-05	0.00278778
DKK2	protein_coding	68.3983	0.858221	0.446063	1.92399	0.0543557	0.220933
DRD5	protein_coding	9.51187	0.857093	0.259837	3.29858	0.000971735	0.0185861
TBC1D3K	protein_coding	1.52312	0.854895	0.585669	1.45969	0.144375	0.387363
POF1B	protein_coding	8.21618	0.852948	0.356655	2.39152	0.0167788	0.110057
MORC4	protein_coding	76.7977	0.851755	0.237351	3.58859	0.000332467	0.00924341
ATRNL1	protein_coding	3.44526	0.850561	0.354399	2.40001	0.0163947	0.108556
KRT80	protein_coding	32.4784	0.849685	0.318376	2.66881	0.00761199	0.0686675
BORCS7-ASMT	protein_coding	0.422008	0.847499	0.534501	1.58559	0.112832
HSPB7	protein_coding	6.05101	0.846336	0.253014	3.34502	0.000822765	0.0168465
TGM2	protein_coding	398.803	0.843713	0.281942	2.99251	0.00276695	0.0362744
ZNF385D	protein_coding	138.075	0.842676	0.413832	2.03627	0.0417228	0.189727
BFSP1	protein_coding	12.1954	0.842048	0.234834	3.58571	0.000336161	0.00928134
CYP19A1	protein_coding	7.74347	0.840897	0.309367	2.71812	0.0065654	0.0624082
SPATA18	protein_coding	47.7215	0.840532	0.364989	2.3029	0.0212846	0.12706
SLC17A2	protein_coding	10.1017	0.839954	0.648157	1.29591	0.195006	0.457256
GLP1R	protein_coding	24.9775	0.839382	0.457069	1.83645	0.0662915	0.248506
IQANK1	protein_coding	18.7809	0.83842	0.248001	3.38071	0.000722985	0.0155196
MAS1L	protein_coding	0.738726	0.832508	0.67365	1.23582	0.216527	0.484099
CGREF1	protein_coding	106.844	0.830335	0.275715	3.01157	0.00259899	0.0347354
VAT1L	protein_coding	14.0566	0.829562	0.391738	2.11765	0.0342049	0.168346
GYG2	protein_coding	104.498	0.829531	0.302539	2.7419	0.0061085	0.0598694
SPR	protein_coding	53.2917	0.828388	0.217222	3.81356	0.000136977	0.00533983
SNAP25	protein_coding	3.32607	0.827713	0.508581	1.62749	0.103632	0.320784
BSND	protein_coding	5.21216	0.826446	0.395073	2.09188	0.0364492	0.174867
SH2D4A	protein_coding	84.2583	0.826233	0.261379	3.16105	0.00157201	0.0252567
ISX	protein_coding	1.52943	0.825611	0.509854	1.61931	0.105381	0.324081
SLITRK6	protein_coding	7.83697	0.824472	0.740428	1.11351	0.26549	0.540077
CD163L1	protein_coding	56.3006	0.823518	0.311329	2.64517	0.00816509	0.0715189
HOXB1	protein_coding	3.55251	0.822788	0.432867	1.90079	0.05733	0.227975
DCANP1	protein_coding	2.73705	0.822244	0.40173	2.04676	0.0406821	0.187038
FOXL2	protein_coding	1.75754	0.821988	0.298696	2.75192	0.00592471	0.0588204
PARD3B	protein_coding	40.6434	0.818856	0.401423	2.03988	0.041362	0.188828
MS4A6A	protein_coding	4661.96	0.817225	0.307803	2.65503	0.00793011	0.0703191
APOC4-APOC2	protein_coding	9.82177	0.816504	0.319518	2.55542	0.0106058	0.0841896
KLHL29	protein_coding	742.803	0.813427	0.219141	3.71189	0.000205716	0.00688645
FAM110B	protein_coding	105.205	0.811167	0.351094	2.3104	0.020866	0.12571
DEFA3	protein_coding	48.6555	0.811023	0.46823	1.7321	0.0832552	0.282897
SLC22A7	protein_coding	14.3742	0.810849	0.238686	3.39714	0.000680932	0.0149142
NOVA1	protein_coding	2.53176	0.810471	0.475758	1.70354	0.088468	0.292817
FGF12	protein_coding	1.16921	0.808972	0.410875	1.9689	0.0489646	0.208219
DYNC1I1	protein_coding	16.2775	0.808153	0.323909	2.495	0.0125959	0.0932772
FAM20C	protein_coding	514.92	0.807181	0.281247	2.87001	0.00410465	0.0466718
MS4A4E	protein_coding	1160.51	0.806869	0.273742	2.94756	0.00320295	0.0398778
RPL39L	protein_coding	52.2402	0.806647	0.202027	3.99277	6.53046e-05	0.00328384
SCARA3	protein_coding	149.518	0.803228	0.377858	2.12574	0.0335246	0.166229
SMTNL2	protein_coding	3.91553	0.802413	0.229459	3.49698	0.000470554	0.0115931
FAM111B	protein_coding	283.008	0.801184	0.229341	3.49341	0.000476893	0.0116735
TAS2R38	protein_coding	0.925383	0.800851	0.379341	2.11116	0.0347582	0.169893
SLC2A10	protein_coding	79.9876	0.800241	0.311411	2.56973	0.0101779	0.0822346
FAM124A	protein_coding	134.259	0.800049	0.325365	2.45892	0.0139354	0.0989484
TPRG1	protein_coding	46.2744	0.799815	0.270595	2.95577	0.00311891	0.0391831
CPM	protein_coding	679.479	0.799685	0.30176	2.65008	0.00804739	0.0709505
C2CD4B	protein_coding	2.63029	0.799391	0.50428	1.58521	0.112918	0.337587
UGT2A1	protein_coding	0.706239	0.798469	0.674328	1.1841	0.236375
TSLP	protein_coding	55.9807	0.797517	0.386753	2.06208	0.0392	0.182872
TMEM54	protein_coding	3.62681	0.79732	0.268019	2.97486	0.0029312	0.0377085
RASSF10	protein_coding	1.74806	0.796984	0.445379	1.78945	0.0735424	0.263774
FGFR2	protein_coding	20.6036	0.796507	0.330585	2.40939	0.0159794	0.107069
TMPRSS4	protein_coding	12.4559	0.795358	0.280479	2.83572	0.00457229	0.0498304
CLEC5A	protein_coding	1246.97	0.79505	0.319801	2.48608	0.012916	0.0948544
NEO1	protein_coding	304.586	0.792116	0.291344	2.71884	0.00655118	0.0623792
DUSP21	protein_coding	1.06023	0.791771	0.528419	1.49838	0.134036	0.371796
MAP1LC3A	protein_coding	118.551	0.791453	0.184124	4.29848	1.71974e-05	0.00134345
AMHR2	protein_coding	14.8671	0.791408	0.275233	2.87541	0.00403503	0.0462085
BECN2	protein_coding	0.442007	0.791103	0.618085	1.27993	0.200571
C3	protein_coding	93.5816	0.79033	0.253167	3.12177	0.00179768	0.0276104
DKK1	protein_coding	3.81241	0.789949	0.478932	1.6494	0.0990663	0.312304
SOCS2	protein_coding	1593.76	0.789487	0.292104	2.70275	0.00687676	0.0641783
GPRIN1	protein_coding	33.6722	0.789337	0.219712	3.5926	0.00032739	0.00914052
PDZD7	protein_coding	172.507	0.784106	0.242324	3.23578	0.0012131	0.0214879
WDR86	protein_coding	196.639	0.782615	0.246675	3.17266	0.0015105	0.0246436
OR2V1	protein_coding	0.46876	0.781814	0.734451	1.06449	0.287107
C1QB	protein_coding	251.389	0.78072	0.352286	2.21615	0.026681	0.145099
KCNK10	protein_coding	29.7713	0.780591	0.459795	1.69769	0.0895654	0.295041
SORT1	protein_coding	2481.32	0.780284	0.297982	2.61856	0.0088301	0.0751972
SEMA3F	protein_coding	57.473	0.780208	0.241988	3.22416	0.00126343	0.0219967
CNTNAP4	protein_coding	0.513831	0.779498	0.444155	1.75501	0.079257
COMMD3-BMI1	protein_coding	2.89166	0.778768	0.328066	2.37382	0.0176052	0.11333
CLEC4G	protein_coding	51.6519	0.776348	0.29926	2.59423	0.00948043	0.078706
MACROH2A2	protein_coding	260.466	0.774995	0.314782	2.46201	0.0138162	0.0985763
NXF3	protein_coding	483.143	0.77443	0.328458	2.35778	0.0183848	0.116283
APOBEC3B	protein_coding	235.306	0.774377	0.162675	4.76027	1.93337e-06	0.000309347
ARTN	protein_coding	411.29	0.77413	0.266435	2.90551	0.00366651	0.0436835
IGF1	protein_coding	6.42353	0.773159	0.302714	2.55409	0.0106466	0.0843954
TGM5	protein_coding	92.484	0.771097	0.364286	2.11674	0.0342822	0.168505
SLC2A9	protein_coding	519.324	0.770234	0.193621	3.97806	6.94806e-05	0.0034175
TP63	protein_coding	58.5891	0.770065	0.342561	2.24796	0.0245785	0.138456
MAGEC2	protein_coding	0.188068	0.768931	1.20293	0.639213	0.522684
OSBPL6	protein_coding	31.1261	0.768201	0.294029	2.61267	0.00898372	0.0761085
ITGA7	protein_coding	533.28	0.767402	0.248238	3.09139	0.00199221	0.0294077
SLC44A1	protein_coding	5688.23	0.765919	0.214309	3.5739	0.000351699	0.00955148
ALOX5AP	protein_coding	1863.75	0.765342	0.250937	3.04994	0.00228888	0.031943
HHATL	protein_coding	0.852022	0.763438	0.368547	2.07148	0.0383139	0.180497
AFP	protein_coding	0.370458	0.761546	0.559052	1.36221	0.173131
GJD2	protein_coding	0.51032	0.761278	0.407569	1.86785	0.0617828
SHTN1	protein_coding	485.706	0.759973	0.335081	2.26803	0.0233274	0.133947
OTOA	protein_coding	34.7053	0.759539	0.281234	2.70073	0.00691865	0.0643979
SH3GL3	protein_coding	2.35444	0.759432	0.347382	2.18616	0.0288038	0.15171
ESCO2	protein_coding	409.158	0.758906	0.137174	5.53245	3.15796e-08	1.39796e-05
LILRB4	protein_coding	1194.03	0.758221	0.353566	2.1445	0.0319932	0.161613
CFAP61	protein_coding	3.72349	0.756979	0.225678	3.35424	0.000795837	0.0165054
KIF1A	protein_coding	13.8928	0.756972	0.294236	2.57267	0.0100919	0.0818712
LHX2	protein_coding	4.33143	0.756661	0.286034	2.64535	0.00816059	0.0715189
BEX5	protein_coding	10.9789	0.756607	0.339173	2.23074	0.0256981	0.141751
ACSM5	protein_coding	7.24278	0.756442	0.317354	2.38359	0.0171445	0.11161
C9orf64	protein_coding	254.404	0.752749	0.145105	5.18761	2.13016e-07	5.62037e-05
IGSF3	protein_coding	32.343	0.75181	0.259204	2.90046	0.00372621	0.0440391
FCER1A	protein_coding	1097.8	0.749758	0.308739	2.42845	0.0151635	0.103856
SPOCK1	protein_coding	96.2062	0.749307	0.349254	2.14545	0.0319168	0.16137
DLC1	protein_coding	1184.26	0.748404	0.269142	2.7807	0.00542416	0.0556109
KIAA1549L	protein_coding	5.50873	0.748117	0.273673	2.73362	0.00626429	0.0606939
GNA14	protein_coding	49.0461	0.747832	0.250051	2.99071	0.00278327	0.0364046
FLG2	protein_coding	12.1413	0.747319	0.342045	2.18486	0.0288995	0.152038
VSIG4	protein_coding	621.684	0.746027	0.327673	2.27674	0.0228017	0.132407
CXorf21	protein_coding	1865.34	0.745768	0.178511	4.17772	2.94448e-05	0.0019075
PNMA8A	protein_coding	27.3736	0.74532	0.407467	1.82915	0.0673766	0.250581
AP3B2	protein_coding	28.777	0.74504	0.330429	2.25476	0.0241483	0.136836
GLB1L2	protein_coding	103.754	0.744854	0.3032	2.45664	0.0140243	0.0991871
RUFY4	protein_coding	74.4706	0.744807	0.312705	2.38182	0.0172272	0.111926
CTAGE9	protein_coding	2.57516	0.744769	0.36681	2.03039	0.0423168	0.191063
ST14	protein_coding	521.431	0.743918	0.281722	2.64061	0.00827572	0.0721315
DNAJC5B	protein_coding	16.8262	0.743525	0.272479	2.72874	0.00635771	0.0612718
CD4	protein_coding	4640.66	0.743201	0.232983	3.18993	0.00142307	0.0237821
LIN28B	protein_coding	0.316384	0.742655	0.694968	1.06862	0.285242
PROS1	protein_coding	89.1005	0.742618	0.311378	2.38494	0.0170818	0.111402
NKD2	protein_coding	61.6655	0.742194	0.401373	1.84914	0.0644378	0.244425
FBXO43	protein_coding	141.432	0.741586	0.149889	4.94756	7.51477e-07	0.000155066
GAS1	protein_coding	23.0987	0.741532	0.317918	2.33246	0.0196763	0.121294
CACNG5	protein_coding	0.601139	0.741422	0.49346	1.5025	0.132968
BATF2	protein_coding	41.0907	0.741328	0.244186	3.03591	0.0023981	0.0330598
TMSB15A	protein_coding	4.58735	0.740881	0.372727	1.98773	0.0468413	0.203047
MS4A4A	protein_coding	497.91	0.740812	0.309203	2.39588	0.0165807	0.109315
MCOLN2	protein_coding	121.81	0.740339	0.265408	2.78944	0.00527987	0.0546946
MEIOB	protein_coding	2.82478	0.739326	0.292535	2.52731	0.011494	0.0882678
KCNE5	protein_coding	719.964	0.735865	0.467325	1.57463	0.115341	0.341861
GPR25	protein_coding	7.72742	0.735677	0.262224	2.80552	0.00502349	0.0529753
FLG	protein_coding	43.4928	0.735491	0.316951	2.32052	0.0203129	0.123782
CD101	protein_coding	408.334	0.735171	0.27582	2.66541	0.00768953	0.0691086
OR10A2	protein_coding	7.59484	0.73478	0.51864	1.41674	0.156558	0.404862
BMP8B	protein_coding	277.503	0.73311	0.14202	5.16203	2.44282e-07	6.23873e-05
CBARP	protein_coding	33.3918	0.732032	0.195207	3.75003	0.000176816	0.00627899
B9D1	protein_coding	51.9401	0.731761	0.191957	3.81211	0.000137785	0.00536093
SMPX	protein_coding	0.325187	0.730815	0.772833	0.945632	0.344336
NRG4	protein_coding	470.845	0.730046	0.22057	3.30982	0.000933558	0.018108
IDO2	protein_coding	4.23411	0.728178	0.296242	2.45805	0.0139695	0.0990849
PHLDA3	protein_coding	156.442	0.727388	0.215644	3.3731	0.000743274	0.0157851
RGS22	protein_coding	5.95101	0.726565	0.304189	2.38853	0.0169158	0.110714
SLC13A3	protein_coding	13.9109	0.726145	0.21673	3.35045	0.000806792	0.0166374
C19orf57	protein_coding	128.475	0.725263	0.190257	3.81201	0.00013784	0.00536093
PNPLA1	protein_coding	56.4201	0.724869	0.272017	2.66479	0.00770367	0.0691733
OR52A5	protein_coding	0.561425	0.72473	0.613298	1.18169	0.237328
ZNF503	protein_coding	274.408	0.724057	0.28005	2.58545	0.00972511	0.0800724
RNF175	protein_coding	399.605	0.722983	0.217257	3.32777	0.000875436	0.0174566
MMEL1	protein_coding	28.1886	0.722865	0.271196	2.66547	0.007688	0.0691086
MAB21L1	protein_coding	12.3348	0.721468	0.382854	1.88445	0.0595048	0.232968
TRIM55	protein_coding	2.94092	0.721421	0.325418	2.21691	0.0266293	0.144996
CTNNAL1	protein_coding	444.298	0.721188	0.134832	5.3488	8.85407e-08	2.89144e-05
KCNK15	protein_coding	1.30195	0.719681	0.40403	1.78126	0.0748706	0.266481
SAPCD2	protein_coding	368.255	0.718462	0.176621	4.06781	4.74577e-05	0.00264073
CFAP46	protein_coding	29.9036	0.718378	0.300243	2.39266	0.0167268	0.109933
ULBP2	protein_coding	5.70023	0.717353	0.374834	1.91379	0.055647	0.223829
ULBP3	protein_coding	13.084	0.717218	0.266849	2.68773	0.007194	0.0659797
IL23R	protein_coding	8.80639	0.716766	0.279249	2.56676	0.0102653	0.0826058
PSG5	protein_coding	0.699389	0.716713	0.395796	1.81082	0.0701694
RDM1	protein_coding	26.6201	0.716037	0.158942	4.50501	6.63704e-06	0.000732977
SERPINB13	protein_coding	1.05521	0.715792	0.390061	1.83508	0.0664939	0.24889
NHLRC1	protein_coding	35.5153	0.715462	0.212529	3.36642	0.000761517	0.0160612
PIR	protein_coding	38.1027	0.714384	0.281424	2.53846	0.0111342	0.0864205
ACKR2	protein_coding	45.1915	0.714306	0.221538	3.2243	0.00126281	0.0219967
C2CD4C	protein_coding	2.34755	0.713347	0.369104	1.93264	0.0532801	0.218748
CD93	protein_coding	4866.71	0.713306	0.264491	2.6969	0.0069989	0.0648473
CX3CR1	protein_coding	3420	0.712671	0.313315	2.27461	0.0229291	0.132807
NTNG1	protein_coding	10.11	0.711117	0.258035	2.7559	0.00585313	0.0583716
C1orf127	protein_coding	76.9722	0.710932	0.240709	2.95348	0.00314208	0.0393412
PYGO1	protein_coding	23.8917	0.710606	0.339779	2.09137	0.0364945	0.174946
TKTL1	protein_coding	39.7766	0.710533	0.269039	2.641	0.00826605	0.0720945
MOCS1	protein_coding	36.6116	0.710259	0.326939	2.17245	0.0298218	0.154785
SPC24	protein_coding	407.781	0.709476	0.126268	5.61881	1.92277e-08	9.66735e-06
E2F8	protein_coding	647.013	0.708768	0.140147	5.0573	4.25226e-07	9.96554e-05
CDCA2	protein_coding	395.691	0.70801	0.147825	4.78951	1.67193e-06	0.000278709
RHOU	protein_coding	724.169	0.707981	0.228146	3.1032	0.00191443	0.0287388
ZNF532	protein_coding	483.2	0.707113	0.285269	2.47876	0.0131841	0.0958935
DPYSL3	protein_coding	438.714	0.706622	0.314327	2.24805	0.0245732	0.138456
KASH5	protein_coding	10.8392	0.70649	0.306421	2.30562	0.0211319	0.126623
SMPDL3A	protein_coding	121.406	0.706042	0.372136	1.89727	0.0577926	0.228992
ONECUT1	protein_coding	1.00826	0.705394	0.354304	1.99093	0.0464889	0.202417
SHISA4	protein_coding	30.9455	0.705042	0.241644	2.91768	0.00352643	0.042465
FAM72C	protein_coding	17.947	0.70435	0.177711	3.96344	7.38761e-05	0.00357631
SLC12A3	protein_coding	19.9653	0.704151	0.298327	2.36033	0.0182585	0.115889
PTPRN2	protein_coding	160.723	0.703909	0.257892	2.72948	0.00634347	0.0612123
WNT7B	protein_coding	39.8899	0.702104	0.446523	1.57238	0.115863	0.342775
ASIC4	protein_coding	9.28626	0.70157	0.263317	2.66435	0.00771368	0.069232
CLPSL2	protein_coding	0.712094	0.700377	0.459358	1.52469	0.127337
NUP62CL	protein_coding	16.4462	0.700292	0.320034	2.18818	0.0286566	0.151179
ETV1	protein_coding	7.19908	0.700187	0.307119	2.27986	0.022616	0.131754
C22orf42	protein_coding	3.66948	0.699804	0.311824	2.24423	0.0248177	0.139081
TFDP3	protein_coding	0.50514	0.698173	0.354674	1.9685	0.0490111
CLC	protein_coding	876.662	0.697107	0.392294	1.777	0.0755678	0.267808
CHGB	protein_coding	7.97903	0.696157	0.216295	3.21856	0.00128837	0.0222883
RAD21L1	protein_coding	0.616177	0.695437	0.428536	1.62282	0.104627
CNTN4	protein_coding	3.19806	0.693949	0.368647	1.88242	0.0597786	0.233746
CDKN2B	protein_coding	102.415	0.690859	0.29905	2.31018	0.0208785	0.125735
LTBP1	protein_coding	1543.94	0.690501	0.332639	2.07582	0.0379102	0.179189
LRRC74A	protein_coding	13.2672	0.688459	0.284234	2.42215	0.0154289	0.105041
SLC2A14	protein_coding	104.27	0.688096	0.256146	2.68634	0.00722395	0.0661783
ODF3L1	protein_coding	11.5193	0.687969	0.272891	2.52104	0.0117008	0.0893562
AL121758.1	protein_coding	0.565693	0.687924	0.395092	1.74118	0.0816529
RAB11FIP5	protein_coding	183.68	0.687837	0.298141	2.30709	0.02105	0.126284
KCNN1	protein_coding	18.0421	0.687442	0.217311	3.1634	0.00155938	0.0251324
PDE4A	protein_coding	431.556	0.686917	0.252915	2.71601	0.00660747	0.0626186
C3orf80	protein_coding	988.743	0.685363	0.364943	1.878	0.060381	0.235041
FOXC1	protein_coding	539.536	0.684903	0.385199	1.77805	0.0753952	0.267577
CDK1	protein_coding	1001.9	0.684897	0.137687	4.97432	6.54781e-07	0.000139503
OTOP2	protein_coding	1.97426	0.684866	0.313105	2.18734	0.028718	0.151383
ANKRD18B	protein_coding	391.73	0.684841	0.393903	1.7386	0.0821049	0.28076
BAG3	protein_coding	150.639	0.68475	0.266229	2.57203	0.0101104	0.0819553
ACOXL	protein_coding	8.15009	0.684654	0.259586	2.63749	0.00835226	0.0726555
AC011498.4	protein_coding	12.8503	0.684519	0.233188	2.93548	0.0033303	0.0409234
PBK	protein_coding	117.078	0.684283	0.201416	3.39737	0.000680381	0.0149142
SPRR2F	protein_coding	0.578486	0.683073	0.874765	0.780865	0.434882
CPED1	protein_coding	207.21	0.682723	0.318568	2.1431	0.032105	0.161948
NEUROG1	protein_coding	0.890359	0.681526	0.428117	1.59192	0.111404	0.334913
DNAJC6	protein_coding	387.545	0.680449	0.281124	2.42046	0.015501	0.105336
SLC26A7	protein_coding	12.6856	0.679608	0.258229	2.6318	0.00849338	0.0734258
TSPAN12	protein_coding	7.15421	0.677987	0.371718	1.82393	0.0681628	0.252058
EBF1	protein_coding	154.178	0.677843	0.274835	2.46637	0.0136492	0.0977526
GGT2	protein_coding	1.47263	0.677452	0.369139	1.83522	0.0664728	0.248883
PRDM12	protein_coding	4.59791	0.67646	0.225576	2.99881	0.00271033	0.0357142
MT1F	protein_coding	95.7694	0.675649	0.249653	2.70635	0.00680277	0.0637715
CLRN3	protein_coding	0.742653	0.675262	0.480581	1.4051	0.159993	0.410027
LLCFC1	protein_coding	17.2639	0.674743	0.275903	2.44558	0.0144619	0.101126
HSPE1-MOB4	protein_coding	0.736107	0.674445	0.375696	1.79519	0.0726234	0.262016
GIPR	protein_coding	76.5731	0.674371	0.253975	2.65526	0.00792465	0.070302
MS4A7	protein_coding	2384.47	0.673581	0.262394	2.56706	0.0102564	0.0825509
ADGRA2	protein_coding	1660.22	0.673509	0.251537	2.67757	0.00741578	0.0674395
CD80	protein_coding	46.6782	0.673016	0.212151	3.17235	0.00151211	0.0246598
PPFIA4	protein_coding	234.967	0.672044	0.274542	2.44787	0.0143702	0.100707
C1GALT1C1L	protein_coding	9.6014	0.671213	0.328563	2.04287	0.0410652	0.187925
ARHGEF10L	protein_coding	599.361	0.671137	0.349853	1.91834	0.0550679	0.222715
LRG1	protein_coding	498.636	0.670479	0.235833	2.84302	0.00446883	0.0490096
RP1L1	protein_coding	13.3178	0.670083	0.24926	2.68829	0.00718195	0.0658996
CLDN3	protein_coding	8.11913	0.670012	0.178467	3.75426	0.000173851	0.0062009
SCPEP1	protein_coding	3137.18	0.66956	0.251698	2.66017	0.00781011	0.0696269
SP8	protein_coding	0.479283	0.669468	0.52191	1.28273	0.199588
MELK	protein_coding	554.314	0.669305	0.123082	5.43787	5.39225e-08	2.02346e-05
CAMSAP2	protein_coding	127.767	0.668627	0.237661	2.81336	0.00490266	0.0521554
HHIPL1	protein_coding	35.0684	0.66818	0.285249	2.34244	0.019158	0.119392
SKA1	protein_coding	298.342	0.667972	0.138945	4.80745	1.52866e-06	0.000259163
PSRC1	protein_coding	234.133	0.667673	0.169316	3.94336	8.03473e-05	0.00376445
MATN4	protein_coding	27.8459	0.667614	0.429903	1.55294	0.120437	0.349791
CBLL2	protein_coding	0.434221	0.667285	0.607939	1.09762	0.272372
RRM2	protein_coding	2246.53	0.665695	0.13661	4.87295	1.09945e-06	0.000205648
LILRA2	protein_coding	2268.1	0.665654	0.212732	3.12907	0.00175359	0.0270684
CLCNKA	protein_coding	7.52838	0.665147	0.251105	2.64888	0.00807582	0.071089
RBP4	protein_coding	6.79649	0.664486	0.352508	1.88503	0.0594263	0.232826
SEZ6L2	protein_coding	29.6307	0.664372	0.277983	2.38997	0.0168498	0.110451
SCIMP	protein_coding	1173.46	0.664263	0.273094	2.43236	0.015001	0.103382
MND1	protein_coding	180.984	0.663899	0.126548	5.24622	1.55254e-07	4.48222e-05
PSMA8	protein_coding	13.6054	0.662724	0.449465	1.47447	0.140354	0.381645
TIMP3	protein_coding	14.1244	0.662069	0.325142	2.03625	0.0417256	0.189727
MINAR2	protein_coding	0.741307	0.661866	0.466374	1.41917	0.155849	0.403848
VDR	protein_coding	645.584	0.66178	0.232604	2.84509	0.00443989	0.0488465
RASSF8	protein_coding	108.052	0.661775	0.247327	2.67571	0.00745703	0.0676909
TREM2	protein_coding	25.2557	0.661689	0.336614	1.96572	0.0493311	0.20891
MTMR11	protein_coding	434.899	0.661573	0.343917	1.92364	0.0543994	0.221022
RNASE6	protein_coding	1595.06	0.661395	0.276824	2.38922	0.0168841	0.110588
PAK5	protein_coding	0.674641	0.660464	0.498491	1.32493	0.185195
TERT	protein_coding	88.3952	0.660155	0.256073	2.578	0.00993745	0.0812473
KCNK3	protein_coding	3.24639	0.660072	0.247842	2.66328	0.0077383	0.0693124
HS3ST4	protein_coding	6.5079	0.660012	0.385085	1.71394	0.0865396	0.289261
EVC2	protein_coding	67.2794	0.659986	0.390409	1.6905	0.0909326	0.29755
CACNA2D4	protein_coding	1766.09	0.659924	0.248717	2.65332	0.00797052	0.0705345
RFPL4A	protein_coding	3.44594	0.659784	0.817905	0.806675	0.419854	0.68162
ACOT6	protein_coding	8.971	0.659746	0.268678	2.45553	0.0140677	0.0993569
KCNT2	protein_coding	4.74049	0.659393	0.337448	1.95406	0.0506945	0.21221
RIBC2	protein_coding	85.209	0.658909	0.187754	3.50942	0.000449083	0.0112159
MS4A5	protein_coding	0.291753	0.657189	0.570742	1.15146	0.249542
MYBL2	protein_coding	1684.5	0.656818	0.146015	4.4983	6.84997e-06	0.000739593
BTG4	protein_coding	0.348542	0.656778	0.527633	1.24476	0.213219
PRG3	protein_coding	6.45573	0.656466	0.369837	1.77501	0.0758958	0.26866
PKHD1	protein_coding	1.35693	0.65623	0.37277	1.76041	0.0783378	0.273181
THAP10	protein_coding	22.8283	0.656206	0.373358	1.75758	0.0788186	0.274037
MDFIC2	protein_coding	0.314385	0.655775	0.848227	0.773112	0.439456
SYT3	protein_coding	8.52496	0.655737	0.314283	2.08645	0.0369377	0.176181
KLF5	protein_coding	109.329	0.655442	0.233694	2.8047	0.00503628	0.0530541
FBXO16	protein_coding	7.82101	0.655438	0.286616	2.28682	0.0222064	0.13047
MAGEA4	protein_coding	0.167306	0.655034	1.3529	0.48417	0.628265
TFAP2C	protein_coding	0.869111	0.654725	0.390022	1.67869	0.0932129	0.301755
CENPM	protein_coding	443.219	0.654135	0.120323	5.43648	5.43435e-08	2.02346e-05
ISL2	protein_coding	5.75121	0.653889	0.296006	2.20904	0.0271717	0.146525
IQGAP3	protein_coding	1527.47	0.653	0.140356	4.65245	3.2802e-06	0.000438545
MYMK	protein_coding	0.465034	0.652268	0.531231	1.22784	0.219506
GPAT2	protein_coding	45.7148	0.651768	0.256004	2.54593	0.0108986	0.0855756
GINS4	protein_coding	405.728	0.651556	0.0994793	6.54966	5.76677e-11	8.84947e-08
RDH10	protein_coding	191.198	0.651458	0.148799	4.37811	1.19715e-05	0.00107182
FAM83H	protein_coding	670.241	0.650548	0.2543	2.55819	0.0105219	0.0837717
PRKAR2B	protein_coding	1557.61	0.650188	0.220286	2.95156	0.0031617	0.0395123
ST6GALNAC5	protein_coding	2.76496	0.649971	0.414104	1.56958	0.116512	0.343849
F11	protein_coding	1.59077	0.649957	0.391816	1.65883	0.0971498	0.308986
OR2D3	protein_coding	2.86705	0.649652	0.554149	1.17234	0.24106	0.512518
OR56A1	protein_coding	0.275757	0.649389	0.807428	0.804268	0.421242
ASF1B	protein_coding	845.289	0.649373	0.1209	5.37114	7.82392e-08	2.61944e-05
ELFN1	protein_coding	7.62942	0.64928	0.237103	2.73839	0.00617413	0.0601698
PLB1	protein_coding	1098.47	0.64926	0.162387	3.99824	6.38164e-05	0.0032143
PLPP7	protein_coding	47.1278	0.648078	0.327207	1.98063	0.0476324	0.205134
PSG2	protein_coding	0.746471	0.646883	0.399334	1.6199	0.105253	0.323814
IL1RN	protein_coding	552.694	0.646501	0.291827	2.21536	0.0267354	0.145336
BOD1L2	protein_coding	1.05589	0.645999	0.447288	1.44426	0.148666	0.393556
ST8SIA6	protein_coding	602.984	0.6459	0.292786	2.20605	0.0273806	0.147254
PLIN5	protein_coding	56.7167	0.6453	0.204082	3.16197	0.00156706	0.0252342
MKI67	protein_coding	7899.08	0.645222	0.154659	4.17189	3.02079e-05	0.00194115
CSDC2	protein_coding	6.5935	0.64514	0.251607	2.56408	0.0103451	0.0829349
SEPTIN8	protein_coding	564.171	0.644445	0.172412	3.73782	0.000185624	0.00645327
TNFSF9	protein_coding	114.1	0.644082	0.252507	2.55075	0.010749	0.0849566
CLSPN	protein_coding	1261.59	0.643925	0.117855	5.46373	4.66244e-08	1.80346e-05
UTF1	protein_coding	10.5804	0.643336	0.360159	1.78625	0.0740582	0.264695
FAM47E-STBD1	protein_coding	1.96065	0.642808	0.479542	1.34046	0.180095	0.437883
KRTAP10-3	protein_coding	1.3962	0.642676	0.402753	1.59571	0.110554	0.333528
MMRN1	protein_coding	2175.13	0.641798	0.286925	2.23682	0.0252984	0.140554
LY86	protein_coding	978.874	0.641625	0.28053	2.28718	0.0221851	0.130435
CD180	protein_coding	2550.13	0.641541	0.224741	2.85458	0.00430938	0.0479715
TMEM106C	protein_coding	958.272	0.640079	0.109416	5.84994	4.9175e-09	3.28022e-06
COPZ2	protein_coding	45.9179	0.639881	0.26454	2.41885	0.0155699	0.105576
VCX	protein_coding	1.10849	0.639334	0.558688	1.14435	0.252479	0.526009
CADM1	protein_coding	67.2153	0.638869	0.281685	2.26803	0.0233273	0.133947
CDC25C	protein_coding	198.327	0.63809	0.130066	4.90588	9.30094e-07	0.000183445
IAPP	protein_coding	0.399682	0.637574	0.518945	1.2286	0.219223
ADAMTS5	protein_coding	45.8822	0.635385	0.406145	1.56443	0.117717	0.34572
GUCY2C	protein_coding	20.9908	0.634721	0.346765	1.83041	0.0671891	0.25016
FBXO27	protein_coding	5.07397	0.634321	0.242825	2.61226	0.00899468	0.0761651
ETV4	protein_coding	45.0987	0.634181	0.176389	3.59536	0.000323941	0.00909523
NCR2	protein_coding	9.92574	0.633886	0.71832	0.882457	0.37753	0.647628
HASPIN	protein_coding	318.858	0.633054	0.131073	4.82979	1.36678e-06	0.000237789
KIRREL2	protein_coding	11.0673	0.631794	0.228022	2.77076	0.00559255	0.05684
C3orf70	protein_coding	23.6225	0.631378	0.251302	2.51243	0.0119903	0.0905777
EXO1	protein_coding	526.559	0.631113	0.119899	5.26369	1.41196e-07	4.19806e-05
KIF4A	protein_coding	615.589	0.629277	0.133893	4.69986	2.60343e-06	0.000371768
PTPN5	protein_coding	3.20825	0.629257	0.370261	1.6995	0.0892257	0.29444
MYLK3	protein_coding	22.2205	0.629239	0.155256	4.05292	5.05832e-05	0.00273816
MS4A14	protein_coding	766.973	0.628559	0.279889	2.24574	0.0247207	0.138835
ZNF215	protein_coding	55.1951	0.628502	0.32641	1.9255	0.0541669	0.220516
STRIP2	protein_coding	155.176	0.628452	0.188072	3.34155	0.000833106	0.0169087
C1QC	protein_coding	218.357	0.627799	0.359737	1.74516	0.0809565	0.278291
PPA1	protein_coding	2532.73	0.627711	0.13886	4.52044	6.171e-06	0.000698462
PLAAT3	protein_coding	184.038	0.627312	0.295601	2.12216	0.0338245	0.167113
BASP1	protein_coding	1166.9	0.626602	0.29481	2.12544	0.0335497	0.166315
CATSPERZ	protein_coding	1.70461	0.625218	0.265453	2.35529	0.0185084	0.116695
CD19	protein_coding	307.732	0.625176	0.203196	3.07671	0.00209298	0.0302454
SYT6	protein_coding	9.76383	0.625065	0.365758	1.70895	0.0874594	0.291003
KCNV1	protein_coding	0.694296	0.624367	0.412125	1.51499	0.129774
PLA2G3	protein_coding	1.58766	0.623255	0.382947	1.62752	0.103626	0.320784
C17orf64	protein_coding	10.4314	0.622979	0.197345	3.1568	0.00159508	0.0254764
C2CD4A	protein_coding	1.06721	0.622942	0.394931	1.57734	0.114716	0.340725
GPR156	protein_coding	6.14532	0.622781	0.225974	2.75598	0.00585158	0.0583716
TOP2A	protein_coding	4380.3	0.621761	0.152305	4.08233	4.45855e-05	0.00253669
IL4I1	protein_coding	67.8578	0.621558	0.258445	2.40499	0.0161728	0.107947
CHSY3	protein_coding	13.6523	0.6213	0.328867	1.88921	0.0588631	0.231484
SEPTIN3	protein_coding	18.169	0.621023	0.259939	2.38911	0.0168892	0.110588
VAV2	protein_coding	838.564	0.620171	0.169605	3.65656	0.000255618	0.00790076
DYDC1	protein_coding	0.521912	0.620055	0.465719	1.33139	0.183059
NKAPL	protein_coding	7.7755	0.620025	0.263866	2.34977	0.018785	0.11786
HOMER1	protein_coding	54.8507	0.618955	0.240381	2.5749	0.010027	0.0816944
GTF2IRD1	protein_coding	115.878	0.618946	0.243655	2.54025	0.0110772	0.0862304
SHISA7	protein_coding	59.6212	0.618285	0.289625	2.13478	0.0327793	0.164106
STRA6	protein_coding	7.66849	0.618217	0.328234	1.88347	0.0596373	0.233377
KIFC1	protein_coding	924.152	0.618203	0.126053	4.90431	9.37555e-07	0.000184006
ANLN	protein_coding	1424.34	0.617967	0.150675	4.10133	4.10783e-05	0.00237533
NOX5	protein_coding	15.4739	0.616925	0.337791	1.82635	0.0677976	0.251362
HOXA10	protein_coding	858.071	0.616809	0.361811	1.70479	0.0882345	0.292458
TRPV4	protein_coding	21.2788	0.615274	0.326998	1.88159	0.0598924	0.233928
AC135068.1	protein_coding	0.201872	0.615044	1.13739	0.540749	0.588681
CKAP2L	protein_coding	631.093	0.614854	0.139996	4.39194	1.12345e-05	0.00102896
FMC1-LUC7L2	protein_coding	1.19074	0.614813	0.280407	2.19257	0.0283381	0.150215
MFSD2A	protein_coding	316.228	0.61463	0.224029	2.74354	0.00607816	0.0597335
GDF3	protein_coding	2.13281	0.614498	0.464011	1.32432	0.185398	0.445369
KCNK2	protein_coding	0.694576	0.614412	0.39	1.57542	0.115161
PSG11	protein_coding	0.382471	0.61434	0.686407	0.895009	0.370782
LRRC71	protein_coding	25.7361	0.614317	0.274535	2.23767	0.0252429	0.14038
NCAPH	protein_coding	749.174	0.613932	0.126691	4.8459	1.26039e-06	0.000225451
RAX	protein_coding	0.754618	0.613373	0.369971	1.65789	0.0973389	0.309271
KIF18B	protein_coding	1102.8	0.613372	0.142778	4.296	1.73907e-05	0.00135325
SPIN3	protein_coding	69.851	0.613118	0.207582	2.95362	0.00314072	0.0393365
SCG5	protein_coding	32.4892	0.613085	0.169684	3.61309	0.000302565	0.00873641
FZD1	protein_coding	306.836	0.612757	0.176267	3.4763	0.000508392	0.0122312
HSPA2	protein_coding	61	0.612752	0.190684	3.21344	0.00131155	0.0225231
FFAR4	protein_coding	25.5887	0.612497	0.325468	1.88189	0.0598503	0.233912
KCNE1	protein_coding	314.668	0.612428	0.292911	2.09083	0.036543	0.175034
SAMHD1	protein_coding	13597.1	0.611948	0.243374	2.51443	0.0119223	0.0903381
TCF15	protein_coding	10.431	0.61085	0.365275	1.6723	0.0944645	0.304102
CKM	protein_coding	73.6132	0.610694	0.190989	3.19754	0.00138605	0.0233594
CLIC6	protein_coding	8.90178	0.610564	0.284135	2.14885	0.031646	0.160449
IL1A	protein_coding	19.6482	0.610553	0.178644	3.41771	0.000631495	0.0141903
PCLO	protein_coding	12.9533	0.610527	0.354314	1.72313	0.0848658	0.285889
SRGAP1	protein_coding	528.272	0.61048	0.265416	2.30009	0.0214431	0.127643
GABRA1	protein_coding	0.500038	0.610352	0.5276	1.15685	0.247335
CD276	protein_coding	200.557	0.609563	0.321636	1.89519	0.0580668	0.229645
TDRD15	protein_coding	3.64057	0.608855	0.464697	1.31022	0.190122	0.451543
EPHX2	protein_coding	83.3567	0.608356	0.264102	2.30349	0.0212512	0.126963
TEX15	protein_coding	45.6233	0.607774	0.508861	1.19438	0.232329	0.502448
LRP11	protein_coding	234.391	0.607617	0.168136	3.61385	0.000301679	0.00872852
GUCY2F	protein_coding	4.84035	0.606666	0.308106	1.96902	0.0489509	0.208187
HOXA7	protein_coding	184.304	0.606622	0.407719	1.48785	0.136792	0.376038
CCNO	protein_coding	0.781338	0.60608	0.348565	1.73879	0.0820726	0.280735
KPNA7	protein_coding	0.891103	0.606047	0.350179	1.73068	0.0835095	0.283326
PCDH9	protein_coding	190.371	0.605883	0.276514	2.19114	0.0284415	0.150439
KLK2	protein_coding	2.11955	0.605616	0.26968	2.24568	0.0247242	0.138836
VIPR2	protein_coding	14.9722	0.605172	0.303677	1.99282	0.0462816	0.201903
RIPPLY1	protein_coding	0.401465	0.605069	0.506864	1.19375	0.232576
SHC2	protein_coding	24.6454	0.604925	0.270499	2.23633	0.0253301	0.140598
PAQR8	protein_coding	900.002	0.603801	0.141998	4.25218	2.11703e-05	0.00154478
SH3GL2	protein_coding	1.70982	0.603132	0.347296	1.73665	0.0824489	0.281309
ADAMTS19	protein_coding	0.807035	0.602641	0.450799	1.33683	0.181278	0.439527
AC138811.2	protein_coding	2.04841	0.602607	0.239307	2.51813	0.011798	0.0898912
HUNK	protein_coding	6.14601	0.602417	0.256135	2.35195	0.0186755	0.117414
PLEKHA7	protein_coding	168.932	0.602155	0.234845	2.56405	0.0103458	0.0829349
TICRR	protein_coding	996.423	0.601802	0.118723	5.06896	4.00002e-07	9.48601e-05
SIRPD	protein_coding	88.2328	0.600959	0.310596	1.93486	0.0530075	0.218169
OR1E1	protein_coding	0.41773	0.60072	0.713243	0.842238	0.399655
MT1X	protein_coding	108.039	0.600486	0.198542	3.02447	0.00249068	0.0338417
GOLGA8F	protein_coding	3.2224	0.600254	0.285731	2.10077	0.0356615	0.172699
MPEG1	protein_coding	11160.9	0.598747	0.332104	1.80289	0.0714056	0.25964
SPC25	protein_coding	222.7	0.598212	0.127843	4.67927	2.87892e-06	0.000400621
P2RY6	protein_coding	89.1498	0.595947	0.251186	2.37253	0.0176668	0.113581
PRDX4	protein_coding	642.201	0.595262	0.135085	4.40657	1.05018e-05	0.000987255
PPFIA3	protein_coding	100.503	0.59432	0.223331	2.66116	0.00778718	0.069547
THSD7A	protein_coding	525.233	0.593701	0.453054	1.31044	0.190046	0.451401
NDC80	protein_coding	555.655	0.593566	0.128548	4.61746	3.88461e-06	0.000492888
HRK	protein_coding	9.78924	0.593391	0.239591	2.47669	0.0132608	0.096216
ADAM32	protein_coding	42.8605	0.593368	0.259042	2.29063	0.0219851	0.129668
ANG	protein_coding	22.9753	0.593325	0.234651	2.52854	0.0114537	0.0880578
KIF20A	protein_coding	734.545	0.593248	0.148069	4.00655	6.16113e-05	0.00315893
DEPDC1B	protein_coding	502.429	0.593186	0.132581	4.47415	7.67175e-06	0.000802231
FAM107B	protein_coding	4429.83	0.592876	0.157297	3.76915	0.000163802	0.00602615
GPR63	protein_coding	35.8197	0.592808	0.357642	1.65754	0.0974094	0.309283
PRSS38	protein_coding	0.525126	0.592544	0.479167	1.23661	0.216231
ADGRG6	protein_coding	167.515	0.592497	0.409735	1.44605	0.148163	0.392902
UPB1	protein_coding	62.1426	0.592284	0.216045	2.74149	0.00611612	0.0599145
MYO7A	protein_coding	356.344	0.590981	0.334645	1.76599	0.077397	0.271319
HMMR	protein_coding	715.135	0.590957	0.159209	3.71182	0.000205772	0.00688645
ART3	protein_coding	12.0368	0.590645	0.231956	2.54637	0.010885	0.0855533
MPZL2	protein_coding	104.14	0.590091	0.313651	1.88136	0.0599227	0.233928
FCRL4	protein_coding	0.869152	0.588645	0.487493	1.20749	0.227242	0.496955
CDKN3	protein_coding	266.461	0.588514	0.135194	4.35312	1.34213e-05	0.00114501
ELOVL7	protein_coding	200.487	0.586902	0.301013	1.94976	0.0512053	0.213494
SCN7A	protein_coding	2.39641	0.586705	0.31606	1.85631	0.0634094	0.242052
FAM189A1	protein_coding	9.34686	0.586501	0.269517	2.17612	0.0295466	0.153999
KIF26B	protein_coding	872.095	0.586117	0.238233	2.46027	0.0138833	0.098785
AC068533.4	protein_coding	2.88319	0.585769	0.21882	2.67694	0.00742979	0.0675206
ACVRL1	protein_coding	81.3581	0.58506	0.297132	1.96902	0.0489505	0.208187
ESPL1	protein_coding	1147.1	0.583654	0.133955	4.35709	1.31801e-05	0.00113414
SHCBP1	protein_coding	706.763	0.583406	0.124968	4.66846	3.03465e-06	0.000411448
AC007906.2	protein_coding	7.15346	0.583094	0.235948	2.47128	0.0134629	0.0969413
XYLB	protein_coding	231.161	0.58268	0.16028	3.63539	0.000277566	0.00828015
MCEMP1	protein_coding	553.932	0.582231	0.259783	2.24122	0.0250121	0.139645
MEX3D	protein_coding	117.598	0.582163	0.147703	3.94144	8.09945e-05	0.00377857
IL22RA1	protein_coding	1.27943	0.582008	0.366019	1.5901	0.111812	0.335618
MCM10	protein_coding	675.8	0.581846	0.119768	4.85812	1.18508e-06	0.000215839
MIPOL1	protein_coding	8.45431	0.581475	0.291426	1.99527	0.0460131	0.201206
RAG2	protein_coding	18.837	0.581452	0.365677	1.59007	0.111819	0.335618
GAS2L3	protein_coding	212.704	0.580566	0.225792	2.57124	0.0101334	0.0820825
ARHGAP6	protein_coding	114.691	0.580486	0.322845	1.79803	0.0721723	0.261093
MPV17L	protein_coding	180.277	0.580374	0.259926	2.23284	0.0255592	0.141313
KNL1	protein_coding	1652.49	0.580306	0.137391	4.22377	2.40247e-05	0.00167975
FZD8	protein_coding	47.6146	0.580098	0.28029	2.06964	0.0384862	0.180902
SKA3	protein_coding	600.327	0.579925	0.126001	4.60254	4.17376e-06	0.000516418
GTSF1L	protein_coding	1.81804	0.57978	0.29596	1.95898	0.0501149	0.210748
NEIL3	protein_coding	462.776	0.579316	0.167922	3.44992	0.000560761	0.0131034
CRIP3	protein_coding	45.7257	0.57922	0.252318	2.2956	0.021699	0.128594
HOXA1	protein_coding	60.7501	0.579101	0.264209	2.19183	0.0283916	0.150389
AL645922.1	protein_coding	0.210786	0.577585	1.00188	0.576502	0.564276
GPR50	protein_coding	0.228873	0.57708	0.583125	0.989635	0.322353
CLCN5	protein_coding	657.272	0.575816	0.187324	3.0739	0.00211282	0.0303622
AC008758.5	protein_coding	0.260355	0.575562	0.631986	0.910719	0.362444
TBC1D3H	protein_coding	0.253703	0.575561	0.939913	0.612355	0.540303
BNIP5	protein_coding	1.44398	0.575444	0.282666	2.03577	0.0417732	0.189828
GTSE1	protein_coding	612.552	0.575379	0.141714	4.06013	4.90448e-05	0.00268406
TTK	protein_coding	580.199	0.575322	0.134544	4.27608	1.90209e-05	0.00143798
RAB36	protein_coding	48.3671	0.574959	0.163254	3.52187	0.000428521	0.0109091
CAMKV	protein_coding	31.7185	0.574642	0.313169	1.83493	0.0665161	0.24889
PCSK2	protein_coding	1.63577	0.574441	0.383617	1.49743	0.13428	0.372057
FAM72B	protein_coding	78.0018	0.574412	0.144383	3.9784	6.93803e-05	0.00341679
TSBP1	protein_coding	7.52138	0.574397	0.291549	1.97015	0.0488208	0.20794
TMEM117	protein_coding	37.0449	0.574221	0.249643	2.30017	0.0214387	0.127636
TMEM145	protein_coding	4.88175	0.574099	0.228073	2.51717	0.0118302	0.0900335
LDLRAD3	protein_coding	670.761	0.573634	0.340772	1.68334	0.0923102	0.300177
TCF19	protein_coding	1116.92	0.5735	0.108059	5.30728	1.11275e-07	3.49078e-05
FOLR1	protein_coding	4.50026	0.573435	0.353103	1.62399	0.104378	0.322024
PBX3	protein_coding	2435.64	0.573396	0.242047	2.36894	0.0178391	0.114301
IDO1	protein_coding	7.59213	0.573311	0.526822	1.08824	0.276487	0.552186
PRR11	protein_coding	1518.54	0.573169	0.117443	4.88039	1.05875e-06	0.00019897
CELSR2	protein_coding	197.684	0.573045	0.178072	3.21805	0.00129065	0.0223181
MESP2	protein_coding	3.13069	0.573033	0.232255	2.46726	0.0136153	0.0975974
GPR15	protein_coding	25.9984	0.572419	0.295055	1.94004	0.0523751	0.21646
ST6GALNAC1	protein_coding	40.5715	0.572319	0.276765	2.06789	0.0386504	0.181396
ZNF311	protein_coding	49.176	0.57208	0.225559	2.53628	0.0112038	0.0867751
CPEB1	protein_coding	14.6853	0.571426	0.258592	2.20976	0.0271221	0.146338
TMTC1	protein_coding	64.01	0.571327	0.359162	1.59072	0.111672	0.335322
OR56B4	protein_coding	2.09317	0.571024	0.252156	2.26457	0.0235391	0.134705
TK1	protein_coding	1299.2	0.570706	0.129415	4.4099	1.03419e-05	0.000983366
TNN	protein_coding	40.1139	0.570706	0.39131	1.45845	0.144717	0.387687
ZWINT	protein_coding	1040.12	0.570184	0.112296	5.07751	3.82422e-07	9.12339e-05
RIMKLA	protein_coding	46.5063	0.569937	0.194891	2.92439	0.00345137	0.041897
PCLAF	protein_coding	1762.46	0.569409	0.134269	4.2408	2.2272e-05	0.00161041
PCDHB4	protein_coding	4.18848	0.568956	0.419607	1.35593	0.175123	0.430702
XKR6	protein_coding	75.7122	0.568705	0.289341	1.96552	0.0493542	0.208983
EVC	protein_coding	164.795	0.568292	0.397717	1.42889	0.153037	0.40039
GPR176	protein_coding	12.0019	0.568007	0.241101	2.35589	0.0184782	0.116615
AIFM3	protein_coding	421.926	0.567479	0.219951	2.58002	0.00987934	0.0808551
LYPD2	protein_coding	4.75774	0.567348	0.417896	1.35763	0.174581	0.429988
EVA1A	protein_coding	1.17396	0.566543	0.440743	1.28543	0.198643	0.461547
GATA5	protein_coding	4.9181	0.565952	0.391163	1.44684	0.147941	0.392564
FAM72A	protein_coding	60.2791	0.565417	0.140844	4.01449	5.95753e-05	0.00306659
PRSS36	protein_coding	121.197	0.565245	0.199299	2.83617	0.00456581	0.0497852
CCR2	protein_coding	1553.66	0.565111	0.309299	1.82707	0.0676892	0.251216
UGGT2	protein_coding	344.439	0.564989	0.352385	1.60333	0.108862	0.330526
PTGFR	protein_coding	59.8839	0.564982	0.435552	1.29716	0.194576	0.456865
TRIP13	protein_coding	452.747	0.564717	0.104122	5.42362	5.84027e-08	2.0671e-05
KRTAP17-1	protein_coding	0.644829	0.564707	0.514488	1.09761	0.272375
KIF14	protein_coding	818.579	0.564539	0.141526	3.98895	6.63654e-05	0.00330922
H2AW	protein_coding	37.9871	0.563683	0.366167	1.53941	0.123704	0.355763
PLS1	protein_coding	195.16	0.563451	0.269258	2.09261	0.0363843	0.174712
PITX1	protein_coding	5.18856	0.563369	0.230059	2.4488	0.0143333	0.100502
OCSTAMP	protein_coding	1.66018	0.563241	0.406039	1.38716	0.165393	0.417155
GATA4	protein_coding	0.75208	0.563115	0.366907	1.53476	0.124842	0.357445
NTM	protein_coding	1.20731	0.562044	0.386243	1.45516	0.145626	0.389126
LRRC20	protein_coding	259.447	0.56184	0.154689	3.63206	0.000281168	0.00834104
FAM3D	protein_coding	2.05017	0.561323	0.332865	1.68634	0.0917307	0.298997
ALPP	protein_coding	6.8186	0.560912	0.283184	1.98073	0.0476212	0.205111
ONECUT3	protein_coding	15.7779	0.560452	0.21551	2.60058	0.00930665	0.0779387
CENPE	protein_coding	1133.87	0.558553	0.153806	3.63155	0.000281725	0.00835134
PLVAP	protein_coding	95.7039	0.558099	0.268089	2.08177	0.0373638	0.177512
PRDM5	protein_coding	21.3344	0.557818	0.378375	1.47425	0.140416	0.381711
GPBAR1	protein_coding	297.769	0.557651	0.26854	2.0766	0.0378382	0.17905
MB	protein_coding	2.74857	0.557516	0.435053	1.28149	0.200022	0.463371
SLC37A2	protein_coding	640.696	0.557083	0.255512	2.18026	0.029238	0.152993
TLR4	protein_coding	2819.56	0.556832	0.245513	2.26804	0.023327	0.133947
GALNT13	protein_coding	1.80759	0.556162	0.570333	0.975154	0.329484	0.605534
P2RY2	protein_coding	776.003	0.556119	0.225063	2.47095	0.0134756	0.0970152
UBE2T	protein_coding	361.8	0.556017	0.107423	5.17594	2.26772e-07	5.86676e-05
DIAPH3	protein_coding	345.69	0.555648	0.128733	4.31628	1.5868e-05	0.00127459
MEDAG	protein_coding	1.24043	0.554138	0.334263	1.65779	0.0973598	0.309271
CFH	protein_coding	522.167	0.554123	0.311362	1.77967	0.0751295	0.267038
AKR1C1	protein_coding	81.9072	0.553508	0.239546	2.31065	0.0208519	0.125645
NLRP14	protein_coding	3.43924	0.553482	0.348515	1.58812	0.11226	0.336433
CD300LB	protein_coding	602.835	0.553108	0.298832	1.8509	0.0641843	0.243964
SDC3	protein_coding	228.3	0.552945	0.301733	1.83257	0.0668672	0.249742
RAD51	protein_coding	506.107	0.552817	0.0900952	6.13592	8.46684e-10	9.37021e-07
OIT3	protein_coding	3.49865	0.551775	0.244827	2.25373	0.0242129	0.137143
ORC1	protein_coding	899.283	0.551622	0.110482	4.99288	5.94863e-07	0.000128804
ADAP2	protein_coding	707.122	0.551599	0.271478	2.03184	0.0421699	0.190836
BHLHE22	protein_coding	4.37124	0.551246	0.45067	1.22317	0.221265	0.489774
ANKRD45	protein_coding	4.48679	0.551231	0.269874	2.04254	0.0410975	0.188025
FAM83D	protein_coding	262.118	0.551196	0.166662	3.30727	0.000942086	0.0182114
AQP2	protein_coding	0.90857	0.550888	0.344357	1.59976	0.109653	0.331981
TCHH	protein_coding	17.1254	0.549825	0.252436	2.17807	0.0294007	0.153519
NYAP2	protein_coding	1.85739	0.548815	0.331806	1.65402	0.0981231	0.310673
TNFRSF11A	protein_coding	176.527	0.548628	0.293358	1.87017	0.0614607	0.237569
CEP170B	protein_coding	120.206	0.548155	0.22459	2.4407	0.014659	0.101889
SHANK2	protein_coding	15.5954	0.548096	0.265217	2.06659	0.0387724	0.18169
RPL17-C18orf32	protein_coding	0.889296	0.547719	0.30868	1.77439	0.075999	0.268906
NEDD8-MDP1	protein_coding	0.774342	0.547568	0.360769	1.51778	0.12907	0.363876
RNASE4	protein_coding	7.17258	0.547332	0.279892	1.95551	0.050523	0.211829
CXCR2	protein_coding	284.183	0.547056	0.237625	2.30218	0.0213247	0.127186
WNT9A	protein_coding	9.29687	0.546911	0.335186	1.63166	0.10275	0.319369
MYBPC1	protein_coding	4.43466	0.546716	0.317677	1.72098	0.0852544	0.286586
MEFV	protein_coding	926.565	0.546691	0.323495	1.68995	0.0910368	0.297759
CCNA2	protein_coding	1150.71	0.546647	0.133069	4.10799	3.9911e-05	0.00234045
CPNE8	protein_coding	1190.71	0.546631	0.319619	1.71026	0.087218	0.290734
AK2	protein_coding	6627.44	0.545617	0.11631	4.69105	2.71813e-06	0.000385385
CBY2	protein_coding	0.583025	0.545599	0.418173	1.30472	0.191988
FCGR1A	protein_coding	405.65	0.545576	0.22433	2.43203	0.0150144	0.103439
HOXD13	protein_coding	0.353843	0.545239	0.668253	0.815916	0.414548
PKNOX2	protein_coding	4.04013	0.544941	0.269064	2.02533	0.0428339	0.192357
DKKL1	protein_coding	1.12184	0.544125	0.354581	1.53456	0.124893	0.357538
NCAPG	protein_coding	1095.06	0.543748	0.123681	4.39638	1.10073e-05	0.0010128
DAPL1	protein_coding	18.1275	0.543645	0.387523	1.40287	0.160655	0.411116
LPL	protein_coding	199.542	0.542864	0.324955	1.67058	0.0948045	0.304777
EDARADD	protein_coding	36.9233	0.542219	0.218399	2.4827	0.013039	0.0953015
HSD11B1	protein_coding	1569.85	0.542206	0.369212	1.46855	0.141956	0.384033
SLC5A9	protein_coding	40.9749	0.542018	0.22976	2.35907	0.018321	0.116014
GSTA3	protein_coding	0.132639	0.541643	1.35129	0.400835	0.688542
WSCD2	protein_coding	2.74597	0.54152	0.306598	1.76622	0.0773589	0.271236
GSTM1	protein_coding	341.334	0.541355	0.47013	1.1515	0.249527	0.522489
LYZ	protein_coding	108947	0.540669	0.306647	1.76316	0.0778727	0.272343
AC025165.3	protein_coding	0.650253	0.540368	0.324329	1.66611	0.0956909
MYH15	protein_coding	21.0534	0.540117	0.209961	2.57247	0.0100976	0.0819014
AKR1B1	protein_coding	981.747	0.539814	0.153416	3.51864	0.000433764	0.0109656
ANKRD34A	protein_coding	2252.81	0.539326	0.426753	1.26379	0.206305	0.47126
MRAP2	protein_coding	1.85889	0.539201	0.416891	1.29339	0.195877	0.458274
ARHGAP11A	protein_coding	1733.65	0.538424	0.12066	4.46234	8.10708e-06	0.0008324
INSL5	protein_coding	2.54092	0.538236	0.355305	1.51486	0.129809	0.365105
DLGAP5	protein_coding	619.079	0.537823	0.166006	3.23979	0.00119619	0.0213042
NT5DC4	protein_coding	18.9325	0.537348	0.187024	2.87314	0.00406411	0.0464216
TUBB8	protein_coding	3.46842	0.537347	0.320992	1.67402	0.0941271	0.30358
SCGB3A2	protein_coding	2.35813	0.53718	0.480246	1.11855	0.263332	0.537552
POC1A	protein_coding	316.092	0.536862	0.0964071	5.5687	2.5665e-08	1.17531e-05
AURKB	protein_coding	641.01	0.536804	0.138921	3.8641	0.000111501	0.0046614
OCM	protein_coding	59.9178	0.536746	0.188121	2.85319	0.00432829	0.0481282
KCNS1	protein_coding	34.5422	0.535932	0.21805	2.45784	0.0139775	0.0990882
CDC42EP3	protein_coding	3068.77	0.535661	0.204224	2.62291	0.00871828	0.0745703
AKR1C2	protein_coding	24.8565	0.535033	0.257188	2.08032	0.0374965	0.177951
CDC6	protein_coding	693.728	0.534986	0.11363	4.70815	2.4997e-06	0.000362148
PLEKHH3	protein_coding	192.481	0.534683	0.212603	2.51494	0.0119054	0.0902955
NLRP7	protein_coding	28.2437	0.534531	0.238137	2.24464	0.0247914	0.139037
E2F7	protein_coding	341.738	0.534342	0.179026	2.98471	0.00283844	0.0368782
TRPM1	protein_coding	2.40996	0.534107	0.237998	2.24417	0.0248215	0.139081
SPAG6	protein_coding	258.954	0.532815	0.498456	1.06893	0.2851	0.561588
NEUROG2	protein_coding	0.479347	0.532739	0.403445	1.32048	0.186676
MTFR2	protein_coding	211.559	0.532658	0.107354	4.9617	6.98773e-07	0.000146525
NEK2	protein_coding	276.788	0.532424	0.144501	3.68457	0.000229085	0.00734269
PCGF2	protein_coding	45.2568	0.53242	0.175341	3.03647	0.00239362	0.0330323
TYRO3	protein_coding	107.126	0.532347	0.232168	2.29294	0.0218515	0.129163
PNMA8B	protein_coding	36.7259	0.531434	0.319855	1.66149	0.0966158	0.308139
BIRC5	protein_coding	700.352	0.531373	0.134342	3.95537	7.64172e-05	0.00364179
SLC6A12	protein_coding	64.8056	0.530586	0.333798	1.58955	0.111937	0.335845
CHRM3	protein_coding	29.072	0.530123	0.361341	1.4671	0.142349	0.384443
TIMELESS	protein_coding	1800.16	0.529799	0.0918357	5.76899	7.97493e-09	5.04332e-06
ATP6V0E2	protein_coding	270.263	0.529637	0.177319	2.98691	0.00281813	0.0367279
FEN1	protein_coding	1218.25	0.529315	0.0949933	5.57213	2.51646e-08	1.17365e-05
SLC25A23	protein_coding	259.854	0.528231	0.218476	2.41779	0.0156149	0.105694
CALB2	protein_coding	1.48281	0.527333	0.447749	1.17774	0.238899	0.510128
TBX18	protein_coding	8.05117	0.526802	0.352926	1.49267	0.135524	0.374046
KIF2C	protein_coding	950.819	0.526575	0.115362	4.56453	5.00608e-06	0.000596579
MESP1	protein_coding	18.9184	0.526075	0.177242	2.96811	0.00299638	0.0382944
OR56A4	protein_coding	0.364448	0.525653	0.876354	0.599818	0.548627
KIF15	protein_coding	805.189	0.525516	0.13292	3.95362	7.69785e-05	0.00364895
NXPE3	protein_coding	1952.41	0.525462	0.11725	4.48157	7.40974e-06	0.000780983
TPX2	protein_coding	2235.49	0.52507	0.12558	4.18116	2.90027e-05	0.00189115
GSTM5	protein_coding	106.741	0.524749	0.358207	1.46493	0.14294	0.385205
APOL5	protein_coding	0.353681	0.524322	0.495511	1.05814	0.289989
HK3	protein_coding	2433.07	0.523854	0.344701	1.51973	0.128578	0.362872
CIT	protein_coding	1654.46	0.523764	0.123649	4.2359	2.27634e-05	0.00163115
CBR1	protein_coding	438.097	0.523352	0.162727	3.21614	0.0012993	0.0223995
TAC1	protein_coding	0.407818	0.523264	0.476829	1.09738	0.272475
ILDR2	protein_coding	412.246	0.523157	0.256744	2.03766	0.0415839	0.189472
ADRA1D	protein_coding	14.2169	0.522572	0.242884	2.15153	0.0314345	0.159681
CENPA	protein_coding	196.723	0.522423	0.163067	3.20373	0.00135662	0.0230584
TLX2	protein_coding	6.32154	0.522262	0.241304	2.16434	0.0304386	0.156842
GDPD4	protein_coding	11.7494	0.521827	0.324824	1.60649	0.108166	0.329229
TCIM	protein_coding	2.68817	0.520588	0.489255	1.06404	0.28731	0.563854
TMEM169	protein_coding	16.1554	0.520566	0.275162	1.89185	0.0585107	0.230767
HEY2	protein_coding	5.29921	0.520166	0.359446	1.44713	0.14786	0.392464
KRT5	protein_coding	2.19007	0.520078	0.478659	1.08653	0.277244	0.552957
SLC40A1	protein_coding	4084.91	0.519905	0.236579	2.19759	0.027978	0.14904
KIF24	protein_coding	604.003	0.519606	0.0970838	5.35213	8.69226e-08	2.8859e-05
L1TD1	protein_coding	3.05998	0.519556	0.365425	1.42179	0.155089	0.402956
NUF2	protein_coding	444.035	0.519398	0.127815	4.06366	4.83091e-05	0.00266576
KLK11	protein_coding	0.82483	0.519078	0.379028	1.3695	0.170843	0.424851
PCDHB5	protein_coding	3.97547	0.518536	0.39285	1.31993	0.186857	0.447176
KCNMB2	protein_coding	4.36354	0.518324	0.307387	1.68623	0.0917525	0.299044
HTR7	protein_coding	123.208	0.518049	0.379013	1.36683	0.171677	0.425943
TSPEAR	protein_coding	9.94012	0.517996	0.36265	1.42836	0.153187	0.40052
SOWAHC	protein_coding	12.9419	0.517623	0.277549	1.86497	0.0621849	0.239118
CD209	protein_coding	53.0494	0.51743	0.320254	1.61568	0.106163	0.325482
CLDN1	protein_coding	0.674453	0.517257	0.536029	0.964979	0.334555
HOXA3	protein_coding	723.433	0.51667	0.381538	1.35418	0.17568	0.431578
DHFR	protein_coding	871.937	0.516635	0.107367	4.81188	1.49518e-06	0.000254571
ENC1	protein_coding	666.141	0.516185	0.172878	2.98584	0.00282799	0.0368322
PCNA	protein_coding	3665.04	0.516095	0.097567	5.28965	1.22552e-07	3.81451e-05
KLF4	protein_coding	2583.06	0.515586	0.286984	1.79657	0.0724036	0.261621
PTPRO	protein_coding	316.299	0.515584	0.255696	2.0164	0.0437586	0.195005
GSTM3	protein_coding	146.18	0.514504	0.275048	1.8706	0.061401	0.237492
RASL11A	protein_coding	58.7986	0.513959	0.202835	2.53388	0.0112808	0.0871345
RAB39A	protein_coding	48.8608	0.513264	0.288546	1.7788	0.0752732	0.267296
ZFP91-CNTF	protein_coding	1.12286	0.513135	0.317811	1.61459	0.106399	0.325911
PPARGC1A	protein_coding	237.427	0.512989	0.457054	1.12238	0.2617	0.535817
PIK3R3	protein_coding	131.015	0.512837	0.198698	2.58099	0.0098518	0.0807957
EPN2	protein_coding	176.942	0.5127	0.238149	2.15285	0.0313304	0.159437
KRT36	protein_coding	0.447554	0.512584	0.495235	1.03503	0.300655
SIGLEC7	protein_coding	211.548	0.512264	0.299963	1.70776	0.0876818	0.291329
HJURP	protein_coding	741.844	0.511887	0.140422	3.64534	0.000267038	0.00806312
MAGEA2B	protein_coding	0.420424	0.51166	0.469948	1.08876	0.27626
NCAPG2	protein_coding	1819.04	0.511555	0.108188	4.7284	2.26295e-06	0.000336411
RXFP2	protein_coding	546.788	0.511396	0.334654	1.52813	0.12648	0.35966
AGRP	protein_coding	34.3138	0.509779	0.129501	3.93648	8.26841e-05	0.00383048
SGO1	protein_coding	420.728	0.509757	0.1079	4.72436	2.30842e-06	0.000340629
CHST2	protein_coding	722.636	0.509511	0.199383	2.55544	0.0106054	0.0841896
CYP1B1	protein_coding	615.841	0.509025	0.333165	1.52785	0.126551	0.359751
RAB3B	protein_coding	16.5933	0.508932	0.204135	2.49311	0.012663	0.093639
ADAMTS14	protein_coding	352.605	0.508485	0.290804	1.74855	0.0803688	0.276952
EXPH5	protein_coding	91.5104	0.508424	0.291799	1.74238	0.0814422	0.279502
PODXL2	protein_coding	223.936	0.508388	0.261566	1.94363	0.0519397	0.215182
CDH6	protein_coding	11.3843	0.5078	0.310595	1.63493	0.102064	0.318255
HOXA6	protein_coding	364.119	0.507708	0.438257	1.15847	0.246672	0.519267
SOX5	protein_coding	9.31739	0.506984	0.252739	2.00596	0.0448605	0.198081
PPIAL4F	protein_coding	0.418403	0.506784	0.452533	1.11988	0.262764
USP2	protein_coding	44.1508	0.506578	0.261922	1.93408	0.0531027	0.218312
CACNB1	protein_coding	575.656	0.506475	0.17872	2.8339	0.00459835	0.0500144
ZDHHC19	protein_coding	10.2841	0.506388	0.223802	2.26266	0.0236568	0.135049
BUB1	protein_coding	1441.78	0.506339	0.123857	4.08808	4.34959e-05	0.0024827
DDIAS	protein_coding	344.19	0.505396	0.110763	4.56286	5.04624e-06	0.000596579
CES3	protein_coding	87.3305	0.505246	0.281789	1.793	0.0729735	0.262561
EPS8L1	protein_coding	148.375	0.50499	0.1796	2.81175	0.00492734	0.0523214
FGL2	protein_coding	4734.67	0.503949	0.2968	1.69794	0.089519	0.295023
HPGD	protein_coding	390.413	0.503871	0.35354	1.42522	0.154095	0.401654
TYMS	protein_coding	2562.72	0.503503	0.110326	4.56377	5.02424e-06	0.000596579
BUB1B	protein_coding	1247.25	0.503304	0.119113	4.22544	2.38476e-05	0.00167568
SPRED1	protein_coding	224.318	0.501893	0.339937	1.47643	0.139828	0.38076
RBM47	protein_coding	1987.24	0.501232	0.291051	1.72214	0.0850437	0.286289
KIF11	protein_coding	2045.91	0.501193	0.107838	4.64766	3.35716e-06	0.000442889
SPANXN2	protein_coding	0.184473	0.501147	1.13451	0.441729	0.658685
APOC2	protein_coding	16.5738	0.500289	0.336642	1.48611	0.137249	0.376626
SERPINB3	protein_coding	0.20925	0.500135	1.28126	0.390346	0.696281
IL37	protein_coding	2.53192	0.500078	0.254525	1.96475	0.0494429	0.209116
KIF23	protein_coding	962.361	0.499984	0.124963	4.00106	6.30593e-05	0.00320044
KRT85	protein_coding	0.22924	0.49963	0.535422	0.933152	0.350741
NUSAP1	protein_coding	2006.21	0.499628	0.116522	4.28785	1.80415e-05	0.00138763
UNC80	protein_coding	25.882	0.499271	0.214146	2.33146	0.0197294	0.121506
MRC1	protein_coding	658.345	0.498999	0.36199	1.37849	0.168052	0.420721
APELA	protein_coding	0.6262	0.498823	0.450886	1.10632	0.268589
CD200R1	protein_coding	200.873	0.498761	0.240754	2.07166	0.038297	0.180439
MGAM2	protein_coding	55.3523	0.498563	0.276365	1.804	0.0712312	0.259291
TAFA4	protein_coding	0.319274	0.498466	0.494626	1.00776	0.313568
TDRD7	protein_coding	1003.12	0.498147	0.12918	3.85622	0.000115152	0.00476405
NDP	protein_coding	0.353058	0.497864	0.588267	0.846322	0.397373
SPAG5	protein_coding	1653.88	0.497854	0.103785	4.79699	1.61064e-06	0.000270758
GLRB	protein_coding	11.6354	0.497685	0.381786	1.30357	0.19238	0.454307
BOLL	protein_coding	16.199	0.497145	0.287219	1.73089	0.0834715	0.283294
SLC16A1	protein_coding	924.114	0.496959	0.178604	2.78246	0.00539493	0.0553682
CDC45	protein_coding	786.543	0.496952	0.116554	4.2637	2.01066e-05	0.00149175
KCNN3	protein_coding	55.2371	0.496654	0.226767	2.19015	0.0285135	0.150684
PRICKLE1	protein_coding	327.763	0.496108	0.225892	2.19622	0.0280761	0.14939
AC104109.3	protein_coding	0.428846	0.495743	0.399864	1.23978	0.215057
SMIM22	protein_coding	23.0246	0.494398	0.236362	2.0917	0.0364653	0.17489
FPR2	protein_coding	363.97	0.494067	0.327131	1.5103	0.130966	0.366806
WDR63	protein_coding	6.11538	0.493879	0.277383	1.7805	0.0749946	0.266726
CDRT1	protein_coding	8.35133	0.493717	0.310948	1.58778	0.112336	0.336508
KCNQ3	protein_coding	10.9651	0.493548	0.280359	1.76041	0.0783378	0.273181
BRCA1	protein_coding	2292.62	0.493147	0.103353	4.77149	1.82865e-06	0.00029616
CSMD3	protein_coding	3.27929	0.492989	0.427387	1.1535	0.248706	0.521621
LILRB1	protein_coding	1272.51	0.492818	0.277325	1.77704	0.0755613	0.267808
RLN3	protein_coding	7.23577	0.49257	0.265452	1.85559	0.063512	0.242304
GLI3	protein_coding	31.8793	0.49202	0.301027	1.63447	0.10216	0.318429
TBX15	protein_coding	5.60283	0.491498	0.300206	1.6372	0.101588	0.317391
ASPM	protein_coding	2064.83	0.491232	0.163777	2.99939	0.00270521	0.0356763
LGALS7B	protein_coding	0.584137	0.49089	0.378269	1.29773	0.194381
TMOD1	protein_coding	210.629	0.49016	0.241485	2.02978	0.0423794	0.191248
DAAM2	protein_coding	41.0402	0.489885	0.324808	1.50823	0.131496	0.367612
HES4	protein_coding	20.7225	0.48931	0.289634	1.68941	0.0911415	0.297954
DIRAS1	protein_coding	100.459	0.489104	0.251104	1.94781	0.0514376	0.213883
H2BU1	protein_coding	10.6323	0.488747	0.312767	1.56266	0.118133	0.346476
POU4F2	protein_coding	0.412804	0.488554	0.456759	1.06961	0.284794
RHOBTB1	protein_coding	469.168	0.488523	0.21406	2.28218	0.0224786	0.131289
TXNDC2	protein_coding	5.13276	0.488021	0.256671	1.90135	0.0572566	0.227874
PEG10	protein_coding	28.8735	0.488016	0.288517	1.69147	0.0907479	0.297228
TMEM74	protein_coding	6.006	0.487804	0.377032	1.2938	0.195734	0.458207
SMCO4	protein_coding	308.373	0.487689	0.200245	2.43546	0.0148728	0.102896
MAPK15	protein_coding	25.1146	0.487353	0.298257	1.634	0.102258	0.318609
NPPB	protein_coding	5.30955	0.487349	0.259598	1.87732	0.0604743	0.23526
SP7	protein_coding	11.3636	0.487336	0.277921	1.75351	0.0795151	0.275275
DNPH1	protein_coding	272.025	0.487216	0.128969	3.77777	0.000158239	0.00590335
STS	protein_coding	722.249	0.487175	0.209877	2.32125	0.0202736	0.123618
CCNE1	protein_coding	383.275	0.487102	0.126872	3.8393	0.000123384	0.00498812
SLC34A2	protein_coding	6.4528	0.486996	0.303442	1.60491	0.108514	0.329974
CCNB2	protein_coding	857.05	0.486605	0.12988	3.74658	0.000179264	0.00634506
ABHD11	protein_coding	231.496	0.486589	0.144421	3.36925	0.000753733	0.0159561
LIPA	protein_coding	3329.65	0.486498	0.134549	3.61576	0.000299464	0.00869602
EDDM3B	protein_coding	1.08733	0.486294	0.431787	1.12624	0.260065	0.534141
ADAMTS7	protein_coding	107.204	0.486059	0.3121	1.55739	0.119379	0.347954
AICDA	protein_coding	2.85004	0.486	0.272953	1.78053	0.07499	0.266726
MMP17	protein_coding	399.967	0.485982	0.256108	1.89756	0.0577536	0.228906
B3GNT6	protein_coding	3.42814	0.485565	0.225119	2.15693	0.0310112	0.158578
MARCHF11	protein_coding	0.621227	0.485331	0.57741	0.840531	0.400611
LCMT2	protein_coding	303.154	0.485067	0.101851	4.76252	1.91195e-06	0.000307153
HNRNPLL	protein_coding	645.468	0.484923	0.234268	2.06995	0.0384569	0.180829
SNRNP25	protein_coding	529.928	0.4844	0.101282	4.78271	1.72948e-06	0.000284728
BBS12	protein_coding	95.3597	0.483559	0.141804	3.41004	0.000649534	0.0144732
PPFIBP2	protein_coding	322.136	0.483499	0.21849	2.21291	0.026904	0.145745
AQP5	protein_coding	0.939671	0.483417	0.366226	1.32	0.186836	0.447151
CCNB3	protein_coding	19.1711	0.483315	0.168769	2.86376	0.00418648	0.0472235
IFI27	protein_coding	74.9729	0.483192	0.243634	1.98327	0.0473377	0.204309
CTXN1	protein_coding	17.3426	0.483007	0.245139	1.97034	0.0487998	0.207909
B3GNT7	protein_coding	224.268	0.482421	0.298929	1.61383	0.106564	0.326134
HIP1	protein_coding	3682.22	0.482335	0.179616	2.68536	0.00724511	0.0662655
HRNR	protein_coding	25.7811	0.482316	0.290679	1.65927	0.0970611	0.308827
CDA	protein_coding	545.656	0.482216	0.313227	1.53951	0.123679	0.355763
SLC35G5	protein_coding	20.8407	0.482055	0.153415	3.14216	0.00167704	0.0262844
ABCC3	protein_coding	258.647	0.480571	0.296399	1.62136	0.104939	0.323223
CCKBR	protein_coding	0.803278	0.480248	0.36982	1.2986	0.194082	0.456307
STATH	protein_coding	1.41015	0.479961	0.702468	0.683251	0.494449	0.7375
CDKN2A	protein_coding	243.283	0.47982	0.271238	1.769	0.0768937	0.270356
SLC22A2	protein_coding	0.69097	0.479585	0.37315	1.28523	0.198711
SPANXN3	protein_coding	0.394899	0.479202	0.686204	0.698337	0.484966
NECAB2	protein_coding	3.24233	0.479026	0.342734	1.39766	0.162215	0.413157
ATP8B3	protein_coding	680.512	0.478813	0.137367	3.48564	0.000490961	0.0119106
CCNB1	protein_coding	912.979	0.478135	0.13286	3.59878	0.000319712	0.00902981
MAP3K20	protein_coding	2146.9	0.478131	0.195878	2.44097	0.0146481	0.101867
ITGAM	protein_coding	5247.29	0.478098	0.241391	1.98059	0.0476369	0.205134
GINS3	protein_coding	301.576	0.47797	0.0908022	5.26386	1.4106e-07	4.19806e-05
CENPF	protein_coding	3344.53	0.477912	0.142683	3.34947	0.000809649	0.0166723
NMNAT2	protein_coding	4.41368	0.477798	0.380075	1.25711	0.208712	0.474471
RHPN2	protein_coding	16.2125	0.476733	0.116145	4.10464	4.04943e-05	0.00235523
SRGN	protein_coding	59694.1	0.476625	0.227404	2.09593	0.0360881	0.173835
C9	protein_coding	1.9317	0.476269	0.279438	1.70438	0.0883099	0.292538
FANCD2OS	protein_coding	27.451	0.475673	0.114843	4.14193	3.44394e-05	0.00212912
PRR19	protein_coding	18.4011	0.475399	0.210075	2.263	0.0236355	0.135006
SGMS2	protein_coding	727.816	0.474439	0.297434	1.59511	0.110688	0.333757
PDGFD	protein_coding	253.756	0.474366	0.266609	1.77925	0.0751982	0.267187
SLC16A9	protein_coding	192.535	0.474152	0.323951	1.46365	0.143289	0.385675
TPSG1	protein_coding	8.79408	0.474113	0.381943	1.24132	0.214488	0.481541
SIMC1	protein_coding	800.493	0.473744	0.194832	2.43155	0.0150343	0.103482
GPR62	protein_coding	4.55185	0.473105	0.217849	2.17171	0.0298775	0.154913
ATP7B	protein_coding	662.33	0.473023	0.271908	1.73964	0.0819216	0.280471
RASSF4	protein_coding	2781.39	0.47297	0.231596	2.04222	0.0411294	0.188111
CCNF	protein_coding	881.083	0.472319	0.125467	3.76449	0.00016689	0.00607937
RNF150	protein_coding	34.4076	0.471618	0.340815	1.38379	0.166422	0.418482
DRC7	protein_coding	43.9841	0.471352	0.160612	2.93472	0.00333847	0.040976
CCND1	protein_coding	174.15	0.471335	0.292654	1.61055	0.107277	0.327611
CHPF	protein_coding	188.166	0.471279	0.201576	2.33797	0.0193886	0.120227
TMEM97	protein_coding	636.309	0.471061	0.125433	3.75549	0.000173004	0.00619459
MEGF9	protein_coding	3664.73	0.470787	0.199316	2.36201	0.0181761	0.115587
IL1RAPL1	protein_coding	1.05464	0.470786	0.3394	1.38711	0.165408	0.417155
SERPINB8	protein_coding	2364.12	0.470774	0.203526	2.31309	0.020718	0.125045
AURKA	protein_coding	503.223	0.470447	0.132903	3.53979	0.000400449	0.0104345
DPYSL2	protein_coding	2838.76	0.470398	0.220453	2.13378	0.0328609	0.16435
GAREM2	protein_coding	116.94	0.470323	0.214404	2.19363	0.0282621	0.149975
CD36	protein_coding	7379.08	0.470222	0.278769	1.68678	0.0916458	0.298843
P2RX7	protein_coding	1584.02	0.469631	0.17897	2.62409	0.00868819	0.074424
ROR2	protein_coding	21.7656	0.469304	0.305518	1.53609	0.124516	0.356976
CDCA8	protein_coding	745.81	0.468982	0.124701	3.76086	0.000169328	0.00612732
TVP23C-CDRT4	protein_coding	1.91704	0.468404	0.264823	1.76875	0.0769362	0.270421
KCNB2	protein_coding	0.442114	0.468393	0.404824	1.15703	0.24726
FUCA1	protein_coding	584.921	0.468064	0.138373	3.38261	0.000717996	0.0154542
FER1L6	protein_coding	20.6613	0.467908	0.330797	1.41448	0.15722	0.405896
CACNA1B	protein_coding	7.22589	0.467361	0.244971	1.90782	0.0564144	0.225663
EHD4	protein_coding	901.968	0.467293	0.172745	2.7051	0.00682832	0.0638758
SNX10	protein_coding	1591.92	0.466932	0.185754	2.51371	0.0119468	0.0904205
FOXM1	protein_coding	1816.11	0.466906	0.110481	4.22612	2.3776e-05	0.0016736
ANXA5	protein_coding	2522.86	0.466871	0.261584	1.78479	0.074296	0.265235
MCM6	protein_coding	3271.87	0.466118	0.0981295	4.75002	2.03393e-06	0.000319
MOCOS	protein_coding	21.9864	0.46608	0.301213	1.54734	0.121781	0.352503
IL12RB2	protein_coding	203.734	0.465762	0.288997	1.61165	0.107039	0.32716
SHMT1	protein_coding	751.435	0.464958	0.0917914	5.06537	4.07602e-07	9.60904e-05
HOXA2	protein_coding	87.4088	0.464871	0.323172	1.43846	0.150302	0.396438
EXOC1L	protein_coding	0.146609	0.4647	1.26256	0.368061	0.712828
FAM72D	protein_coding	30.1053	0.464538	0.149867	3.09966	0.00193746	0.0289318
NLRC4	protein_coding	554.969	0.464308	0.226872	2.04657	0.0407008	0.187096
BDKRB2	protein_coding	1.52314	0.46392	0.409995	1.13153	0.257834	0.531283
GDF6	protein_coding	1.03238	0.463638	0.475455	0.975145	0.329488	0.605534
SFTPD	protein_coding	7.93122	0.463544	0.31449	1.47395	0.140494	0.381765
IRF8	protein_coding	4113.51	0.463445	0.277474	1.67023	0.0948744	0.304912
DUSP9	protein_coding	3.08177	0.463375	0.314201	1.47477	0.140274	0.381535
FGB	protein_coding	0.45418	0.462716	0.596305	0.775971	0.437766
EIF1AY	protein_coding	644.717	0.462669	0.563088	0.821665	0.411268	0.675316
KCNK6	protein_coding	931.975	0.462575	0.178993	2.58432	0.00975713	0.080234
RECQL4	protein_coding	1266.69	0.46223	0.136911	3.37614	0.000735108	0.0156953
SGO2	protein_coding	847.104	0.462096	0.112095	4.12237	3.74992e-05	0.00224139
PMP22	protein_coding	152.66	0.461898	0.349195	1.32275	0.185917	0.445971
SHE	protein_coding	49.9	0.461554	0.212137	2.17574	0.0295748	0.154057
XRCC2	protein_coding	768.894	0.461532	0.110148	4.19012	2.7881e-05	0.00184827
PROX1	protein_coding	2.54041	0.46153	0.304137	1.51751	0.129139	0.364018
NOS3	protein_coding	50.2157	0.461512	0.210964	2.18763	0.0286963	0.151329
PRX	protein_coding	277.503	0.460846	0.224681	2.05112	0.0402557	0.1858
FRAT1	protein_coding	654.195	0.460783	0.154643	2.97966	0.0028857	0.0372914
ANKRD20A3P	protein_coding	0.379865	0.460721	0.529945	0.869375	0.384642
CD1D	protein_coding	714.059	0.460542	0.313977	1.4668	0.142429	0.384584
ALDH1A1	protein_coding	371.208	0.460381	0.357213	1.28881	0.197463	0.459932
NANOGP8	protein_coding	2.9001	0.460245	0.224808	2.04728	0.0406308	0.186882
MPP7	protein_coding	675.121	0.460011	0.212065	2.1692	0.0300676	0.155507
LYZL6	protein_coding	1.01982	0.459873	0.36921	1.24556	0.212927	0.479472
CYP2C8	protein_coding	62.8796	0.459836	0.278083	1.65359	0.0982101	0.310776
PTGES	protein_coding	10.6866	0.459789	0.295897	1.55388	0.120212	0.349437
EGFL6	protein_coding	2.63594	0.459704	0.303075	1.5168	0.129318	0.364352
ANK1	protein_coding	2270.13	0.459664	0.327198	1.40485	0.160066	0.410055
FBLN2	protein_coding	193.229	0.459652	0.351021	1.30947	0.190374	0.451578
IL20	protein_coding	0.650689	0.459597	0.422769	1.08711	0.276988
NOSTRIN	protein_coding	170.3	0.45948	0.150389	3.05527	0.00224856	0.0316555
LRP3	protein_coding	1303.88	0.459284	0.247555	1.85528	0.0635558	0.242398
FAM43B	protein_coding	1.43652	0.459154	0.321716	1.4272	0.153522	0.400855
ENPP2	protein_coding	337.283	0.459144	0.2608	1.76052	0.0783198	0.273181
TFR2	protein_coding	954.748	0.459026	0.239644	1.91545	0.0554352	0.223293
ZFP92	protein_coding	148.42	0.459005	0.205405	2.23464	0.0254411	0.140921
CABP4	protein_coding	55.8441	0.458766	0.203999	2.24886	0.0245213	0.138242
PRC1	protein_coding	2045.25	0.458504	0.103225	4.44177	8.92199e-06	0.000893118
AIFM2	protein_coding	142.891	0.457758	0.170396	2.68643	0.00722201	0.0661757
MST1R	protein_coding	61.4853	0.45746	0.314099	1.45642	0.145276	0.388687
LYPD5	protein_coding	28.2847	0.457457	0.275956	1.65772	0.0973746	0.309271
ORC6	protein_coding	580.929	0.457442	0.104335	4.38438	1.16318e-05	0.0010505
SPTBN4	protein_coding	18.464	0.457408	0.227451	2.01102	0.0443238	0.196663
CFAP47	protein_coding	19.2362	0.45729	0.351321	1.30163	0.193043	0.454956
TRIM7	protein_coding	100.946	0.457172	0.237066	1.92845	0.0537987	0.21979
DEPDC1	protein_coding	448.923	0.45692	0.168992	2.70379	0.00685527	0.0640377
PIF1	protein_coding	190.476	0.456755	0.190953	2.39198	0.0167579	0.109974
PRAME	protein_coding	817.842	0.456472	0.492119	0.927565	0.353633	0.627547
PRIMA1	protein_coding	1.01316	0.456028	0.408823	1.11547	0.26465	0.539094
MCM4	protein_coding	5713.49	0.455737	0.110039	4.14161	3.44881e-05	0.00212912
ZPLD1	protein_coding	1.3291	0.455612	0.410313	1.1104	0.266826	0.541714
RPS4Y1	protein_coding	2891.28	0.455592	0.53607	0.849876	0.395394	0.662033
TEX49	protein_coding	0.723882	0.455226	0.398567	1.14216	0.253388	0.526782
AC003006.1	protein_coding	0.359405	0.455135	0.496842	0.916055	0.359638
ADD2	protein_coding	1121.07	0.45476	0.31042	1.46498	0.142925	0.385205
SIRPA	protein_coding	3629	0.454583	0.16907	2.68873	0.00717246	0.0658277
TLCD3B	protein_coding	39.9047	0.454499	0.162204	2.80203	0.00507828	0.0533325
MPP2	protein_coding	52.7664	0.454399	0.270965	1.67696	0.0935497	0.302476
APOC1	protein_coding	48.8473	0.454394	0.338574	1.34208	0.179569	0.437218
MPPED2	protein_coding	10.5641	0.454388	0.334617	1.35793	0.174484	0.429856
ENPP3	protein_coding	78.632	0.454302	0.33324	1.36329	0.172792	0.427564
MYL7	protein_coding	0.358659	0.45428	0.396296	1.14632	0.251664
AIM2	protein_coding	96.341	0.454188	0.215144	2.11109	0.034765	0.169906
FOXD4L1	protein_coding	11.6312	0.454109	0.195052	2.32814	0.0199046	0.122135
CENPI	protein_coding	376.73	0.454027	0.108903	4.16909	3.05822e-05	0.00195574
AL645941.2	protein_coding	2.57888	0.453994	0.279292	1.62552	0.104052	0.321684
MROH2A	protein_coding	3.44672	0.453347	0.224672	2.01782	0.0436102	0.194612
PTK6	protein_coding	160.677	0.453342	0.178755	2.5361	0.0112094	0.0867848
PRSS54	protein_coding	0.724678	0.453266	0.373366	1.214	0.224748	0.493921
CSRP3	protein_coding	2.81431	0.453257	0.272382	1.66405	0.0961022	0.307193
DSC3	protein_coding	1.55851	0.453253	0.316992	1.42985	0.152759	0.400003
KRT9	protein_coding	0.37388	0.45315	0.393028	1.15297	0.248922
PHYH	protein_coding	408.017	0.4531	0.113813	3.98109	6.85998e-05	0.00339092
NFIA	protein_coding	641.491	0.452943	0.345415	1.3113	0.189756	0.450972
LY75-CD302	protein_coding	4.91987	0.452834	0.20157	2.24654	0.0246697	0.13871
PTGFRN	protein_coding	244.684	0.452821	0.289218	1.56568	0.117424	0.345313
PMM1	protein_coding	205.403	0.452717	0.165459	2.73613	0.00621662	0.0603353
DNAJC12	protein_coding	130.48	0.452706	0.307727	1.47113	0.141256	0.38301
AC024592.3	protein_coding	0.369634	0.452472	0.422253	1.07157	0.283915
NTSR1	protein_coding	213.158	0.452394	0.29882	1.51394	0.130042	0.365399
TRAIP	protein_coding	302.227	0.451823	0.0857692	5.26789	1.37999e-07	4.16517e-05
OR2A4	protein_coding	1.86603	0.451596	0.476343	0.948047	0.343106	0.617587
MEIG1	protein_coding	4.30687	0.450946	0.179562	2.51137	0.0120263	0.0907979
TINAGL1	protein_coding	53.2954	0.450863	0.32313	1.3953	0.162926	0.414127
ANKRD20A4P	protein_coding	13.8473	0.450703	0.404305	1.11476	0.264954	0.53937
DPP10	protein_coding	151.423	0.450361	0.540359	0.833448	0.404592	0.669659
CD86	protein_coding	1069.2	0.449946	0.285484	1.57608	0.115007	0.341254
RET	protein_coding	190.71	0.449904	0.261531	1.72027	0.0853831	0.286763
NCF2	protein_coding	4227.63	0.449903	0.246265	1.82691	0.067714	0.251217
TMEM200C	protein_coding	0.656832	0.449593	0.336986	1.33416	0.182152
THBS4	protein_coding	189.172	0.449236	0.208919	2.15029	0.0315323	0.160015
RAD51AP1	protein_coding	629.311	0.449013	0.115315	3.89378	9.86954e-05	0.00430497
GRIK2	protein_coding	0.902796	0.448921	0.37041	1.21196	0.225528	0.494846
TMEM104	protein_coding	1737.73	0.448377	0.145079	3.09058	0.00199765	0.0294335
ARHGAP19-SLIT1	protein_coding	6.19648	0.448067	0.263258	1.702	0.0887545	0.293337
GINS2	protein_coding	573.271	0.44785	0.0924639	4.84351	1.27564e-06	0.000226887
POLQ	protein_coding	1428.44	0.447569	0.122973	3.63958	0.00027308	0.00817489
DOCK6	protein_coding	398.725	0.447447	0.295254	1.51547	0.129654	0.36498
FZD4	protein_coding	41.5087	0.447403	0.262373	1.70522	0.0881533	0.292262
DRD2	protein_coding	1.49845	0.447277	0.276114	1.6199	0.105254	0.323814
FAM3B	protein_coding	3.78127	0.44723	0.418937	1.06754	0.28573	0.56214
WDR93	protein_coding	43.2298	0.447221	0.185636	2.40912	0.0159908	0.107128
TIGAR	protein_coding	301.03	0.446624	0.147283	3.03242	0.00242605	0.0332858
OAT	protein_coding	1433.35	0.446481	0.145821	3.06184	0.00219978	0.0311669
FAM178B	protein_coding	99.1738	0.446468	0.325271	1.3726	0.169876	0.423584
DTX4	protein_coding	531.226	0.446376	0.238355	1.87274	0.0611048	0.236771
CRYBB1	protein_coding	28.3502	0.446354	0.198648	2.24696	0.0246424	0.13861
CCDC113	protein_coding	63.7816	0.446353	0.20299	2.19889	0.0278858	0.148827
CENPW	protein_coding	189.053	0.446049	0.0998557	4.46693	7.93482e-06	0.000818993
GOLGA8S	protein_coding	19.6465	0.445867	0.177382	2.5136	0.0119505	0.0904314
PLK1	protein_coding	1094.99	0.445611	0.153582	2.90145	0.00371445	0.0439784
DGAT2	protein_coding	224.053	0.445169	0.231777	1.92068	0.0547718	0.221945
FANCI	protein_coding	3033.25	0.444675	0.0897531	4.95443	7.25437e-07	0.000150532
DSCC1	protein_coding	434.963	0.444529	0.118678	3.74568	0.000179902	0.00634506
SDSL	protein_coding	241.428	0.444479	0.172602	2.57518	0.0100189	0.0816585
ASIC2	protein_coding	2.60384	0.444253	0.369325	1.20288	0.229023	0.498906
FAM78B	protein_coding	9.48024	0.444181	0.248784	1.78541	0.0741945	0.264992
MNS1	protein_coding	153.534	0.443888	0.116162	3.82129	0.000132755	0.00524711
PRXL2A	protein_coding	210.354	0.441932	0.305353	1.44728	0.147819	0.392401
CCDC74B	protein_coding	5.79899	0.441846	0.292787	1.5091	0.131272	0.367432
ELMOD1	protein_coding	1.21747	0.441812	0.319121	1.38447	0.166216	0.418095
ARHGAP44	protein_coding	81.241	0.441372	0.18057	2.44433	0.0145122	0.101275
NEXN	protein_coding	285.239	0.441316	0.211587	2.08574	0.0370022	0.17635
FBXO5	protein_coding	501.432	0.441229	0.0966971	4.563	5.04281e-06	0.000596579
PAH	protein_coding	1.42016	0.4402	0.374058	1.17682	0.239266	0.510364
FANCD2	protein_coding	1941.94	0.43998	0.0850933	5.17056	2.33398e-07	5.99922e-05
STAC3	protein_coding	667.52	0.439888	0.147306	2.98621	0.00282457	0.0367998
TOP1MT	protein_coding	1962.39	0.439735	0.140044	3.13997	0.00168964	0.0264091
TMIGD3	protein_coding	121.995	0.439707	0.233472	1.88334	0.0596541	0.23342
PDLIM5	protein_coding	1532.31	0.439699	0.143582	3.06235	0.00219606	0.0311487
CHCHD10	protein_coding	348.019	0.439535	0.165774	2.65142	0.00801549	0.0707455
GLUD2	protein_coding	56.7381	0.439449	0.0977388	4.49616	6.9193e-06	0.000743682
TMEM132B	protein_coding	3.43941	0.439373	0.295954	1.4846	0.13765	0.377045
TMPRSS11F	protein_coding	2.56457	0.439336	0.400671	1.0965	0.272859	0.54868
PSTPIP2	protein_coding	2439.08	0.439172	0.123136	3.56657	0.000361685	0.00972725
PKMYT1	protein_coding	751.749	0.439168	0.140033	3.13618	0.00171166	0.0266488
OR52I2	protein_coding	0.764119	0.439059	0.429732	1.02171	0.30692	0.583227
SRD5A2	protein_coding	4.44404	0.438933	0.227321	1.9309	0.0534958	0.219204
LMNB1	protein_coding	4029.94	0.438731	0.100867	4.34959	1.36393e-05	0.00115372
COL9A2	protein_coding	728.912	0.438463	0.240254	1.825	0.0680009	0.251833
TIMP4	protein_coding	32.3046	0.438155	0.329661	1.32911	0.183813	0.443514
PSG4	protein_coding	0.799972	0.438072	0.423487	1.03444	0.30093	0.577553
PAK6	protein_coding	28.3553	0.437965	0.164455	2.66313	0.00774168	0.0693271
CD5L	protein_coding	48.1717	0.437407	0.399225	1.09564	0.273236	0.54883
TMEM45A	protein_coding	27.2866	0.437317	0.270491	1.61676	0.105931	0.325046
MARCKS	protein_coding	1140.28	0.437248	0.279995	1.56163	0.118376	0.346791
CTSH	protein_coding	1842.12	0.4368	0.191959	2.27548	0.0228772	0.132671
LOXHD1	protein_coding	225.878	0.436788	0.337401	1.29457	0.195469	0.457939
SMIM10L2B	protein_coding	1.92398	0.436157	0.291562	1.49593	0.134671	0.37278
FABP5	protein_coding	429.606	0.435734	0.138631	3.14313	0.00167153	0.0262393
MAGEB17	protein_coding	1.26021	0.435631	0.344298	1.26527	0.205773	0.470485
CCDC150	protein_coding	197.687	0.43543	0.100222	4.34465	1.39495e-05	0.00116757
MB21D2	protein_coding	19.2199	0.43511	0.253514	1.71631	0.0861046	0.288252
RMI2	protein_coding	403.924	0.435068	0.113733	3.82533	0.000130596	0.00518234
ANKLE1	protein_coding	927.542	0.435033	0.131162	3.31676	0.000910663	0.0178434
TMEM132D	protein_coding	1.70551	0.434895	0.3785	1.149	0.250557	0.523848
S100A6	protein_coding	2621.33	0.434889	0.20541	2.11717	0.0342451	0.168419
ALDH3A2	protein_coding	1194.38	0.434767	0.158244	2.74744	0.00600629	0.0593493
ATAD2	protein_coding	3525.28	0.434721	0.0961896	4.51941	6.2011e-06	0.000699881
NCS1	protein_coding	120.454	0.434621	0.283855	1.53114	0.125735	0.358652
GNGT2	protein_coding	45.0745	0.434576	0.216497	2.0073	0.0447173	0.197668
MBOAT2	protein_coding	1203.05	0.434324	0.231534	1.87585	0.0606755	0.235543
STIL	protein_coding	1045.4	0.434294	0.110851	3.91781	8.93583e-05	0.00402288
SP5	protein_coding	1.07677	0.43418	0.328556	1.32148	0.186341	0.446504
SNX24	protein_coding	136.03	0.434	0.199539	2.17501	0.0296297	0.15423
PCTP	protein_coding	801.929	0.433939	0.103157	4.20657	2.59277e-05	0.00175379
GINS1	protein_coding	638.275	0.433814	0.111255	3.89928	9.64773e-05	0.00423321
DTL	protein_coding	1442.23	0.433677	0.111453	3.89112	9.97841e-05	0.00434006
HTRA4	protein_coding	23.0367	0.433294	0.213225	2.03209	0.0421441	0.190832
ECHDC3	protein_coding	119.964	0.433187	0.229079	1.89099	0.0586251	0.230958
TNFRSF9	protein_coding	49.1118	0.433006	0.194108	2.23075	0.0256974	0.141751
SMLR1	protein_coding	3.85035	0.432897	0.331092	1.30748	0.191049	0.452343
FAM181A	protein_coding	0.606593	0.432592	0.377818	1.14497	0.25222
STEAP3	protein_coding	1153.46	0.432446	0.15573	2.7769	0.00548797	0.0560919
ZNF695	protein_coding	63.709	0.432215	0.199333	2.16831	0.0301349	0.1557
AMELX	protein_coding	1.79765	0.432035	0.517619	0.834659	0.40391	0.668974
RPP25	protein_coding	136.781	0.43173	0.161493	2.67337	0.00750934	0.06798
GJD3	protein_coding	3.02936	0.431657	0.279149	1.54633	0.122024	0.352852
IL13RA1	protein_coding	2172.89	0.431409	0.229216	1.88211	0.0598211	0.233844
CPNE7	protein_coding	418.405	0.430664	0.308813	1.39458	0.163143	0.414314
SEPTIN10	protein_coding	35.2445	0.430208	0.280245	1.53511	0.124757	0.357251
GRHL1	protein_coding	20.8572	0.429982	0.223601	1.92299	0.0544815	0.221196
TMEM236	protein_coding	60.5783	0.42991	0.225171	1.90926	0.0562283	0.225167
SIGLEC9	protein_coding	630.272	0.429009	0.303576	1.41318	0.157602	0.40654
KRTAP12-2	protein_coding	0.102044	0.428751	2.57019	0.166817	0.867514
NRG2	protein_coding	5.66555	0.428667	0.220985	1.9398	0.0524037	0.216547
EPS8L3	protein_coding	4.0541	0.428568	0.345229	1.2414	0.214457	0.481497
SMC2	protein_coding	2422.18	0.428538	0.0998476	4.29192	1.77132e-05	0.00136766
LCN15	protein_coding	2.91057	0.428346	0.295532	1.44941	0.147224	0.391483
KIF20B	protein_coding	1513.13	0.428092	0.10163	4.21227	2.5282e-05	0.00171887
PANK1	protein_coding	248.913	0.427964	0.15966	2.68047	0.00735178	0.0670411
KCNMB1	protein_coding	302.802	0.427824	0.22861	1.87142	0.0612873	0.237178
EMB	protein_coding	13479.6	0.427619	0.138737	3.08223	0.00205453	0.0299455
UCN3	protein_coding	2.70116	0.42723	0.27825	1.53541	0.124682	0.357165
KCP	protein_coding	37.2083	0.427132	0.207834	2.05516	0.0398631	0.184568
TRIB1	protein_coding	3195.78	0.426916	0.191028	2.23484	0.0254277	0.140921
CCDC166	protein_coding	0.959744	0.426734	0.317179	1.3454	0.178495	0.435475
C5AR2	protein_coding	295.821	0.426659	0.262642	1.62449	0.104271	0.321839
STARD13	protein_coding	132.078	0.426544	0.198102	2.15315	0.0313068	0.159378
PGC	protein_coding	6.45777	0.426361	0.247013	1.72606	0.0843359	0.284989
SMTN	protein_coding	583.203	0.426167	0.136597	3.11988	0.00180924	0.0277345
TNFSF12	protein_coding	247.803	0.426149	0.231618	1.83988	0.0657856	0.247284
UBE2C	protein_coding	579.588	0.426065	0.150669	2.82783	0.00468643	0.0505858
FGF18	protein_coding	12.3828	0.426	0.235106	1.81195	0.0699936	0.25666
CXorf49	protein_coding	0.176512	0.425724	0.613992	0.69337	0.488078
CLEC6A	protein_coding	5.86662	0.425719	0.403145	1.056	0.29097	0.567232
CDHR1	protein_coding	46.736	0.425688	0.251938	1.68966	0.0910935	0.297846
LIPI	protein_coding	10.0062	0.425551	0.267833	1.58887	0.11209	0.336126
PRSS55	protein_coding	1.59342	0.425487	0.284771	1.49413	0.13514	0.373457
SMIM9	protein_coding	1.82761	0.425279	0.270389	1.57284	0.115756	0.342632
NLRP12	protein_coding	894.64	0.425108	0.303747	1.39955	0.161649	0.412493
SFTPA2	protein_coding	1.29574	0.425101	0.374723	1.13444	0.25661	0.52994
TNFSF10	protein_coding	1530.36	0.424695	0.218979	1.93943	0.0524492	0.216654
PLA2G4A	protein_coding	767.76	0.424449	0.184903	2.29553	0.0217029	0.128594
TRPC1	protein_coding	58.9787	0.424404	0.296637	1.43072	0.152511	0.39975
PGAM1	protein_coding	1264.17	0.424291	0.125329	3.38543	0.000710671	0.0153712
NXPH1	protein_coding	0.211293	0.424205	0.687233	0.617265	0.53706
CDCA5	protein_coding	943.837	0.424117	0.11368	3.73079	0.000190877	0.00657567
HOXA5	protein_coding	965.244	0.423814	0.414083	1.0235	0.306072	0.582452
CA7	protein_coding	7.85421	0.42372	0.269089	1.57464	0.115338	0.341861
TPTE	protein_coding	0.222325	0.423699	0.68429	0.619181	0.535797
CER1	protein_coding	0.221724	0.423698	1.07812	0.392997	0.694322
TM4SF4	protein_coding	0.549315	0.42302	0.614459	0.688443	0.491174
DDAH1	protein_coding	94.6071	0.422715	0.258334	1.63631	0.101774	0.317722
CRYBA2	protein_coding	0.246725	0.422687	0.489016	0.864362	0.387389
MAD2L1	protein_coding	840.294	0.422392	0.10665	3.96055	7.47761e-05	0.00360672
PNMA6E	protein_coding	0.853181	0.422367	0.536494	0.787272	0.431123	0.691172
GPR160	protein_coding	637.448	0.422342	0.157707	2.67801	0.00740604	0.0674218
AL049634.2	protein_coding	12.8163	0.4221	0.321625	1.3124	0.189387	0.450523
AL163636.2	protein_coding	0.28411	0.421674	0.516586	0.816271	0.414345
CRISP3	protein_coding	33.8336	0.421572	0.520207	0.810393	0.417715	0.680212
MTRNR2L1	protein_coding	838.513	0.421187	0.358139	1.17605	0.239576	0.510671
FAAH	protein_coding	835.079	0.421061	0.173175	2.43142	0.0150397	0.103482
FCER2	protein_coding	428.108	0.420801	0.281478	1.49497	0.134922	0.373112
GPRC5D	protein_coding	20.0488	0.42002	0.300657	1.39701	0.162412	0.413333
DMD	protein_coding	51.6737	0.419945	0.26984	1.55627	0.119643	0.348291
CENPL	protein_coding	366.387	0.419827	0.0775315	5.41492	6.13154e-08	2.14287e-05
NR1I2	protein_coding	246.193	0.419481	0.206736	2.02907	0.0424513	0.191367
FDXR	protein_coding	341.001	0.419469	0.127634	3.28651	0.00101438	0.0191445
TRIM15	protein_coding	25.969	0.419223	0.375037	1.11782	0.263645	0.537998
SEPTIN12	protein_coding	14.079	0.419196	0.278741	1.50389	0.132609	0.369485
PLK4	protein_coding	910.523	0.418965	0.104443	4.01144	6.03506e-05	0.00309849
AC002310.4	protein_coding	0.849248	0.418875	0.370916	1.1293	0.258772	0.532515
FAM24A	protein_coding	0.391097	0.418585	0.445828	0.938894	0.347785
ARHGEF12	protein_coding	1182.05	0.418384	0.238388	1.75505	0.0792506	0.274878
LRRC17	protein_coding	57.2056	0.418185	0.169909	2.46123	0.0138463	0.0986765
NAIP	protein_coding	710.056	0.418157	0.226728	1.84431	0.0651383	0.245864
CDR2L	protein_coding	28.8605	0.418152	0.263401	1.58751	0.112397	0.336565
GSTA4	protein_coding	53.2202	0.4181	0.219384	1.90579	0.0566772	0.226218
POGLUT3	protein_coding	1170.88	0.41781	0.112948	3.69912	0.000216347	0.00710592
SLC17A1	protein_coding	1.06457	0.417333	0.44181	0.944599	0.344864	0.619311
CDC25A	protein_coding	565.869	0.417259	0.123714	3.37276	0.000744195	0.0157962
KPNA2	protein_coding	2756.1	0.417235	0.096291	4.33306	1.47051e-05	0.00120797
NCAPD2	protein_coding	4691.06	0.416863	0.082774	5.03616	4.74976e-07	0.000108134
RNASE2	protein_coding	9627.29	0.416843	0.261936	1.59139	0.111521	0.335061
LUZP2	protein_coding	0.885089	0.416482	0.379246	1.09818	0.272124	0.547865
ENO4	protein_coding	4.75993	0.416472	0.386717	1.07694	0.281506	0.557706
HIRIP3	protein_coding	585.654	0.416409	0.0800991	5.19868	2.00711e-07	5.33201e-05
CHAF1B	protein_coding	578.226	0.41628	0.0946743	4.39697	1.09771e-05	0.0010128
CIP2A	protein_coding	764.012	0.416246	0.101566	4.09828	4.16228e-05	0.00239638
KCNQ2	protein_coding	9.58342	0.416136	0.281365	1.47899	0.139143	0.379621
HEY1	protein_coding	3.09039	0.415933	0.334497	1.24346	0.213699	0.480581
PLEKHH1	protein_coding	39.5612	0.414879	0.179788	2.3076	0.0210214	0.12622
RRM1	protein_coding	2546.41	0.414586	0.0898068	4.61641	3.90428e-06	0.00049381
TRPV5	protein_coding	14.0471	0.414522	0.21478	1.92998	0.0536088	0.219352
WARS1	protein_coding	4499.52	0.414508	0.152839	2.71205	0.00668678	0.0631177
CFB	protein_coding	72.6157	0.414289	0.180266	2.2982	0.0215502	0.128039
NLRP4	protein_coding	2.72994	0.413632	0.338107	1.22338	0.221188	0.489638
AC097637.1	protein_coding	0.859807	0.413086	0.353292	1.16925	0.242303	0.514091
CNRIP1	protein_coding	362.848	0.412928	0.244702	1.68747	0.0915131	0.298581
SPINK5	protein_coding	2.80362	0.412924	0.323619	1.27596	0.20197	0.465692
PDZD3	protein_coding	33.0816	0.412893	0.159307	2.5918	0.00954744	0.0791139
VNN1	protein_coding	1250.54	0.412886	0.343636	1.20152	0.229549	0.499438
C21orf58	protein_coding	1198.59	0.412557	0.117052	3.52457	0.000424173	0.01084
VCX3B	protein_coding	0.748625	0.412542	0.412855	0.999242	0.317678	0.593608
IGF2R	protein_coding	3641.75	0.412155	0.230448	1.7885	0.073696	0.264016
WDR76	protein_coding	879.277	0.411831	0.0935822	4.40074	1.07883e-05	0.00100283
CKMT1B	protein_coding	0.824454	0.411488	0.402753	1.02169	0.306929	0.583227
AL589666.1	protein_coding	0.940998	0.411472	0.316198	1.30131	0.193151	0.455103
MYO3A	protein_coding	1.4876	0.411237	0.341426	1.20447	0.22841	0.498294
POLE4	protein_coding	419.574	0.411166	0.119663	3.43603	0.000590308	0.0135553
PKIA	protein_coding	126.209	0.410921	0.293955	1.3979	0.162142	0.413065
GPR65	protein_coding	479.692	0.410654	0.216407	1.8976	0.0577492	0.228906
PDE7B	protein_coding	153.499	0.410576	0.230997	1.77741	0.0755013	0.267754
RTP3	protein_coding	1.42886	0.409928	0.451789	0.907344	0.364225	0.636479
EGR2	protein_coding	366.542	0.409833	0.3052	1.34283	0.179326	0.436867
TEAD4	protein_coding	50.7698	0.409801	0.315051	1.30074	0.193346	0.455348
CES4A	protein_coding	130.769	0.40969	0.25632	1.59835	0.109964	0.33234
H2AC16	protein_coding	6.61719	0.409624	0.222661	1.83967	0.0658161	0.247331
CYP4A22	protein_coding	8.16387	0.409481	0.26137	1.56667	0.117191	0.344957
CKS1B	protein_coding	441.297	0.409233	0.0884922	4.62451	3.75481e-06	0.000477941
TLR8	protein_coding	1392.26	0.409133	0.361154	1.13285	0.257278	0.530664
RHOBTB2	protein_coding	731.529	0.409122	0.113379	3.60843	0.000308054	0.00883597
ISLR2	protein_coding	4.19593	0.409063	0.21144	1.93465	0.0530331	0.218184
RAB26	protein_coding	108.218	0.408844	0.154337	2.64903	0.00807232	0.0710841
RINL	protein_coding	498.36	0.408794	0.120081	3.40431	0.000663312	0.0146476
TEDC2	protein_coding	176.89	0.407658	0.115432	3.53158	0.000413082	0.0106195
ARHGEF39	protein_coding	312.716	0.407244	0.115739	3.51864	0.000433768	0.0109656
NDRG2	protein_coding	317.027	0.407176	0.202032	2.0154	0.0438624	0.195341
CIDEB	protein_coding	83.3472	0.406935	0.182603	2.22853	0.0258453	0.142381
HOXB6	protein_coding	372.685	0.406856	0.467112	0.871004	0.383752	0.652654
SEL1L3	protein_coding	2795.19	0.406539	0.18128	2.2426	0.0249225	0.139301
ABCC4	protein_coding	1445.83	0.406269	0.173415	2.34276	0.0191417	0.119309
RMDN2	protein_coding	130.983	0.40625	0.221323	1.83556	0.0664234	0.24879
NBPF6	protein_coding	1.27938	0.405987	0.561782	0.722676	0.469879	0.720302
RACGAP1	protein_coding	1507.83	0.405803	0.0972446	4.17302	3.00595e-05	0.00193697
ELOVL6	protein_coding	562.966	0.405702	0.212172	1.91214	0.0558583	0.224387
PRSS16	protein_coding	10.8756	0.405538	0.23918	1.69554	0.0899734	0.295812
SLC35F1	protein_coding	1.64609	0.405431	0.354501	1.14367	0.252762	0.526235
PNOC	protein_coding	57.5989	0.405366	0.203104	1.99586	0.0459497	0.201019
ASRGL1	protein_coding	555.577	0.405343	0.210959	1.92143	0.0546772	0.221674
AL049844.3	protein_coding	0.508605	0.404948	0.505393	0.801253	0.422985
RAB42	protein_coding	44.9799	0.404919	0.133466	3.03387	0.0024144	0.0331938
PDCD1LG2	protein_coding	27.547	0.404865	0.217274	1.86338	0.0624084	0.239674
ALDH3B1	protein_coding	3092.32	0.404625	0.162298	2.49309	0.0126635	0.093639
DTD1	protein_coding	487.734	0.40458	0.116156	3.48306	0.000495714	0.0119693
ZYG11A	protein_coding	11.6324	0.404475	0.191792	2.10893	0.0349509	0.170542
RTL9	protein_coding	7.30843	0.404323	0.300306	1.34637	0.178183	0.435067
TROAP	protein_coding	937.047	0.403955	0.146686	2.75388	0.00588936	0.0585982
CAND2	protein_coding	82.4084	0.403953	0.177933	2.27025	0.0231924	0.133585
LRRC8E	protein_coding	13.3132	0.403779	0.159023	2.53912	0.0111132	0.086403
SPATS2L	protein_coding	317.232	0.40366	0.234456	1.72169	0.0851265	0.286488
ATG3	protein_coding	2812.36	0.403434	0.122372	3.29678	0.000978003	0.0186702
SLC30A8	protein_coding	1.86524	0.403396	0.38528	1.04702	0.295089	0.57168
CENPN	protein_coding	418.615	0.403268	0.0848934	4.75028	2.03131e-06	0.000319
ALDOC	protein_coding	195.266	0.403152	0.164198	2.45528	0.0140773	0.0994071
PELI3	protein_coding	195.087	0.402075	0.169354	2.37417	0.0175885	0.113243
ALDH1B1	protein_coding	460.187	0.402035	0.10428	3.85534	0.00011557	0.00477006
COL11A1	protein_coding	11.3292	0.401603	0.419219	0.957979	0.338073	0.613252
GLIS1	protein_coding	2.69019	0.401439	0.254833	1.5753	0.115187	0.341583
OTOP3	protein_coding	0.744899	0.401376	0.32858	1.22155	0.22188	0.490623
FRAT2	protein_coding	1012.36	0.401253	0.132659	3.0247	0.00248883	0.0338306
C19orf84	protein_coding	31.7333	0.401183	0.275122	1.4582	0.144785	0.387741
TTPA	protein_coding	1.43079	0.401075	0.378342	1.06009	0.289105	0.565617
HOXB9	protein_coding	42.7686	0.401045	0.495786	0.808907	0.418569	0.68105
BRIP1	protein_coding	1001.97	0.400952	0.118424	3.38574	0.000709868	0.0153627
POU5F1	protein_coding	53.4839	0.400826	0.102886	3.89582	9.78683e-05	0.0042801
AKR7A2	protein_coding	1033.15	0.400644	0.110979	3.61009	0.000306092	0.00879601
C1QA	protein_coding	307.33	0.400411	0.351892	1.13788	0.255171	0.528557
SLC1A3	protein_coding	665.533	0.400345	0.240661	1.66352	0.0962081	0.30744
RBKS	protein_coding	277.87	0.400289	0.142558	2.8079	0.00498665	0.0526844
FH	protein_coding	1192.75	0.400245	0.0735041	5.4452	5.17468e-08	1.96347e-05
TNNT2	protein_coding	1.90874	0.400108	0.252322	1.5857	0.112807	0.337285
PGLYRP4	protein_coding	2.54105	0.399851	0.356008	1.12315	0.261373	0.535454
SUCLG2	protein_coding	659.169	0.399618	0.212473	1.88079	0.0600004	0.234133
HSPA12A	protein_coding	4.61638	0.399286	0.319509	1.24969	0.211414	0.47798
ACRV1	protein_coding	51.1787	0.398819	0.122559	3.2541	0.00113753	0.0206053
SRGAP2B	protein_coding	123.056	0.398806	0.167383	2.38259	0.0171913	0.111842
CLECL1	protein_coding	281.101	0.398739	0.289865	1.3756	0.168945	0.422161
HTATIP2	protein_coding	521.813	0.398697	0.165208	2.4133	0.0158089	0.106475
DHCR24	protein_coding	1533.78	0.398582	0.225564	1.76704	0.077221	0.270872
ALDH1L2	protein_coding	195.362	0.398493	0.181492	2.19565	0.028117	0.149455
GJB5	protein_coding	5.56015	0.398168	0.257491	1.54634	0.122023	0.352852
ACAT2	protein_coding	598.513	0.398098	0.081855	4.86345	1.15358e-06	0.000211796
ACP3	protein_coding	623.678	0.397915	0.221135	1.79942	0.0719517	0.260816
UHRF1	protein_coding	2347.16	0.397694	0.121722	3.26723	0.00108606	0.0200322
CRISPLD1	protein_coding	321.155	0.397585	0.258204	1.53981	0.123606	0.355669
PLAC1	protein_coding	1.85819	0.397384	0.307218	1.29349	0.195841	0.458237
ANKRD55	protein_coding	53.1179	0.397371	0.225213	1.76443	0.0776603	0.271791
FNDC4	protein_coding	4.17903	0.397331	0.310316	1.28041	0.200401	0.463873
IL12RB1	protein_coding	658.75	0.396958	0.170959	2.32195	0.0202355	0.123461
ACAA2	protein_coding	1366.49	0.396664	0.096519	4.10969	3.96185e-05	0.00233152
RBFOX2	protein_coding	238.41	0.396342	0.277651	1.42748	0.153441	0.400815
CDCA3	protein_coding	572.949	0.39621	0.129033	3.0706	0.00213627	0.0305386
CASP5	protein_coding	24.0834	0.396146	0.291652	1.35828	0.174375	0.429693
DCX	protein_coding	0.826823	0.396005	0.307741	1.28681	0.19816	0.460961
MTFP1	protein_coding	52.1176	0.395983	0.14868	2.66331	0.00773755	0.0693124
IPCEF1	protein_coding	590.196	0.39594	0.209776	1.88744	0.0591012	0.232054
S100A9	protein_coding	15883.7	0.395776	0.344227	1.14975	0.250246	0.523445
KDM5D	protein_coding	3811.63	0.395491	0.548105	0.721561	0.470565	0.720751
HEG1	protein_coding	542.853	0.39521	0.209726	1.88441	0.0595093	0.232968
PRIM1	protein_coding	909.175	0.395016	0.0833585	4.73876	2.15032e-06	0.00032638
ZBTB38	protein_coding	1071.58	0.394885	0.166875	2.36636	0.0179641	0.114733
FAM47E	protein_coding	89.1641	0.394844	0.319189	1.23702	0.216079	0.48337
WDR64	protein_coding	8.01365	0.394802	0.214946	1.83675	0.0662466	0.248431
GABRA5	protein_coding	0.389993	0.39444	0.542663	0.72686	0.467311
CDH23	protein_coding	601.068	0.394369	0.20568	1.91739	0.0551884	0.222761
GSTT2B	protein_coding	2.2562	0.394309	0.380524	1.03623	0.300097	0.576701
ACTN2	protein_coding	5.82934	0.394084	0.288561	1.36569	0.172038	0.426519
ARL4D	protein_coding	20.4327	0.393648	0.161104	2.44344	0.014548	0.101361
STH	protein_coding	0.530084	0.393505	0.55695	0.706535	0.479856
SEC23B	protein_coding	2676.54	0.39323	0.0931387	4.22198	2.42166e-05	0.00168075
APOE	protein_coding	247.538	0.392874	0.282165	1.39236	0.163815	0.415122
DSN1	protein_coding	842.616	0.392833	0.0706141	5.5631	2.65027e-08	1.1864e-05
ADRB1	protein_coding	115.678	0.392756	0.322878	1.21642	0.223824	0.492934
DDB2	protein_coding	2303.31	0.392202	0.0943776	4.15567	3.24335e-05	0.00203814
NXT2	protein_coding	1171.58	0.391696	0.130037	3.0122	0.00259362	0.0346958
RNASEH2A	protein_coding	586.07	0.391515	0.0895972	4.36973	1.24402e-05	0.0010917
CAGE1	protein_coding	9.47759	0.391452	0.153474	2.5506	0.0107537	0.0849566
DLGAP2	protein_coding	110.822	0.391013	0.433766	0.901438	0.367355	0.638895
SSU72P8	protein_coding	0.0818805	0.390783	2.90447	0.134545	0.892971
LORICRIN	protein_coding	0.530886	0.390782	0.362755	1.07726	0.281364
CXCL10	protein_coding	26.9568	0.390696	0.322634	1.21096	0.225912	0.495407
COMTD1	protein_coding	142.656	0.390608	0.173961	2.24537	0.0247441	0.138908
CRABP1	protein_coding	18.888	0.390249	0.454612	0.858421	0.39066	0.659141
TRIM6-TRIM34	protein_coding	0.115489	0.389781	1.1685	0.333575	0.7387
KNSTRN	protein_coding	526.64	0.389661	0.0865749	4.50085	6.76827e-06	0.000736604
MCM8	protein_coding	1384.42	0.389475	0.0823595	4.72896	2.2567e-06	0.000336411
MMP26	protein_coding	0.135461	0.389275	1.3362	0.29133	0.770799
H2AZ1	protein_coding	4587.17	0.389162	0.0841194	4.62631	3.72238e-06	0.000476859
ADCY8	protein_coding	1.03164	0.389161	0.35659	1.09134	0.275123	0.550812
FLVCR2	protein_coding	332.637	0.388753	0.191121	2.03407	0.0419448	0.190354
HS6ST3	protein_coding	3.83079	0.38874	0.425628	0.913333	0.361068	0.633585
WDR62	protein_coding	1256.2	0.388511	0.114531	3.3922	0.000693335	0.0151029
ZBED6CL	protein_coding	346.609	0.388303	0.137308	2.82797	0.00468448	0.0505824
OTULINL	protein_coding	1146.79	0.388167	0.241765	1.60556	0.108371	0.329665
FAM222A	protein_coding	64.2502	0.388108	0.13889	2.79436	0.00520033	0.0541806
TRMT9B	protein_coding	219.257	0.387853	0.308489	1.25727	0.208657	0.474384
LMNTD1	protein_coding	0.883825	0.387558	0.354273	1.09395	0.273975	0.549537
AL928654.3	protein_coding	23.5582	0.387404	0.251097	1.54285	0.122867	0.35422
FGF20	protein_coding	0.89282	0.387185	0.498344	0.776943	0.437193	0.695837
UCMA	protein_coding	0.61135	0.387164	0.401825	0.963514	0.335289
CHML	protein_coding	1973.45	0.386809	0.107965	3.58271	0.000340048	0.00934675
RTP4	protein_coding	144.307	0.386621	0.194842	1.98428	0.047225	0.204022
PRDX3	protein_coding	4188.78	0.386505	0.0842528	4.58744	4.48704e-06	0.000546692
SPDL1	protein_coding	588.53	0.386484	0.0876296	4.41043	1.03165e-05	0.000983304
EHHADH	protein_coding	243.859	0.386249	0.15181	2.54429	0.01095	0.0858272
KCTD12	protein_coding	4360.37	0.386033	0.307207	1.25659	0.208903	0.474669
KRTAP5-4	protein_coding	0.214112	0.385733	0.732536	0.526572	0.598491
BRCA2	protein_coding	1849.67	0.385691	0.106985	3.60511	0.000312016	0.008892
PTAFR	protein_coding	2916.6	0.385572	0.259766	1.48431	0.137727	0.377179
AC005324.4	protein_coding	0.349403	0.385509	0.563788	0.683785	0.494111
ZNF280A	protein_coding	0.240519	0.385227	0.552694	0.697	0.485803
IRAG1	protein_coding	214.381	0.385089	0.198615	1.93887	0.0525168	0.216822
MFGE8	protein_coding	1510.83	0.385002	0.236545	1.62761	0.103608	0.320784
CFC1B	protein_coding	0.246734	0.384721	0.501677	0.766869	0.443159
AC005041.1	protein_coding	68.4615	0.384668	0.171684	2.24057	0.0250542	0.139684
GGTLC3	protein_coding	0.255777	0.384215	0.541273	0.709835	0.477806
RPE65	protein_coding	0.25827	0.384215	0.593875	0.646963	0.517656
LCA5	protein_coding	93.4659	0.384086	0.242334	1.58495	0.112979	0.33767
TULP2	protein_coding	86.7726	0.384063	0.200255	1.91787	0.0551272	0.222754
HERC5	protein_coding	565.795	0.383539	0.16532	2.31998	0.020342	0.123827
HHLA2	protein_coding	55.8854	0.383227	0.270304	1.41776	0.15626	0.404519
GJA10	protein_coding	0.287803	0.383203	0.46053	0.83209	0.405358
TCF24	protein_coding	3.3805	0.383117	0.234812	1.63159	0.102766	0.31939
SOX14	protein_coding	0.318868	0.382794	0.439125	0.871719	0.383362
FZD9	protein_coding	3.5184	0.382731	0.225349	1.69839	0.0894334	0.294862
TAL2	protein_coding	4.03612	0.382472	0.172046	2.22308	0.0262103	0.143657
AP5B1	protein_coding	3476.75	0.382417	0.169963	2.25001	0.0244486	0.138008
TNS3	protein_coding	4126.03	0.382211	0.187523	2.03821	0.0415288	0.189286
CYP7B1	protein_coding	178.632	0.382022	0.352745	1.083	0.27881	0.554654
CCNI2	protein_coding	18.8953	0.381876	0.160181	2.38402	0.0171246	0.111557
HROB	protein_coding	386.027	0.381735	0.089331	4.27327	1.92631e-05	0.00145077
INCENP	protein_coding	1292.89	0.381716	0.0905023	4.21775	2.46755e-05	0.00168377
PNMA2	protein_coding	8.77283	0.381577	0.229408	1.66331	0.0962501	0.307539
MCM3	protein_coding	4564.01	0.381	0.0846388	4.50148	6.74827e-06	0.000736597
ADAMDEC1	protein_coding	47.9825	0.380988	0.311738	1.22214	0.221654	0.490307
SLC7A2	protein_coding	75.6562	0.380931	0.341666	1.11492	0.264884	0.53927
CSF1R	protein_coding	6619.18	0.380813	0.212146	1.79505	0.0726457	0.262055
TLDC2	protein_coding	523.503	0.38057	0.227985	1.66928	0.0950624	0.305237
SLC39A14	protein_coding	666.84	0.380537	0.143021	2.6607	0.00779773	0.0695975
CHRNA1	protein_coding	0.881838	0.380307	0.480092	0.792154	0.428271	0.688653
MEIS1	protein_coding	2728.17	0.380272	0.360235	1.05562	0.29114	0.567354
AC079594.2	protein_coding	0.886264	0.379687	0.373673	1.0161	0.309584	0.585861
HMGB2	protein_coding	7926.25	0.37965	0.108074	3.51286	0.000443307	0.011115
F13B	protein_coding	0.587564	0.379573	0.479124	0.792223	0.42823
ADPRH	protein_coding	601.085	0.379567	0.160852	2.35974	0.0182879	0.116002
MGAM	protein_coding	667.886	0.379343	0.294211	1.28936	0.197274	0.459787
CDKL4	protein_coding	11.4542	0.379302	0.248978	1.52344	0.127649	0.361445
GALM	protein_coding	260.691	0.379002	0.192015	1.97382	0.0484025	0.207021
CEP70	protein_coding	781.779	0.378713	0.177474	2.13391	0.0328505	0.164337
SLIT1	protein_coding	115.794	0.37868	0.164796	2.29787	0.0215692	0.128068
DNAJC22	protein_coding	2.52799	0.378452	0.217405	1.74077	0.0817239	0.280059
EME1	protein_coding	403.505	0.378371	0.0991663	3.81552	0.000135897	0.00530886
LAPTM4B	protein_coding	1541.88	0.378331	0.279723	1.35252	0.176209	0.432234
ASL	protein_coding	622.456	0.378153	0.129555	2.91886	0.00351315	0.0424016
TNFSF13	protein_coding	490.45	0.378132	0.1569	2.41002	0.0159515	0.106954
ADSS1	protein_coding	86.1956	0.377949	0.170481	2.21695	0.0266263	0.144996
F8	protein_coding	193.867	0.377929	0.117763	3.20923	0.00133093	0.0227675
CROCC2	protein_coding	296.961	0.377617	0.398045	0.94868	0.342784	0.617429
APOBEC3H	protein_coding	74.1459	0.377319	0.21117	1.7868	0.0739695	0.264591
SPEF1	protein_coding	6.04372	0.377262	0.231386	1.63044	0.103008	0.319729
MS4A8	protein_coding	0.621232	0.376967	0.472803	0.797302	0.425275
MDH1	protein_coding	2463.3	0.376847	0.063542	5.93067	3.01697e-09	2.45304e-06
ZNF438	protein_coding	885.263	0.376781	0.147174	2.56011	0.0104639	0.0834405
SLC9C2	protein_coding	6.1733	0.376597	0.317342	1.18672	0.235336	0.505828
FRRS1	protein_coding	265.896	0.376295	0.146984	2.5601	0.0104641	0.0834405
CYP8B1	protein_coding	5.99204	0.376097	0.253626	1.48288	0.138107	0.37775
WFDC10B	protein_coding	0.377249	0.375969	0.466666	0.805651	0.420444
CSTA	protein_coding	1177.01	0.375824	0.276333	1.36004	0.173817	0.428901
KLHL38	protein_coding	0.38591	0.375815	0.441841	0.850565	0.395011
OR6A2	protein_coding	3.3585	0.375363	0.558409	0.6722	0.501456	0.74245
LILRB5	protein_coding	45.3142	0.37534	0.279584	1.3425	0.179435	0.43708
IDH1	protein_coding	3267.26	0.374814	0.110876	3.38047	0.000723614	0.0155248
DQX1	protein_coding	16.7324	0.374662	0.170979	2.19127	0.0284322	0.150434
GMNN	protein_coding	632.798	0.374151	0.0868393	4.30854	1.64336e-05	0.00130819
DCLRE1B	protein_coding	536.042	0.373863	0.076355	4.89638	9.76192e-07	0.000189719
PLK5	protein_coding	3.20477	0.373654	0.243042	1.53741	0.124194	0.356478
ADAD1	protein_coding	0.659796	0.373514	0.433322	0.861976	0.388701
ART4	protein_coding	60.5378	0.373017	0.337977	1.10368	0.269733	0.545227
FAM177B	protein_coding	61.8306	0.37298	0.234073	1.59344	0.111062	0.334353
DCLRE1A	protein_coding	524.507	0.372863	0.101037	3.69036	0.000223939	0.00722919
SMC4	protein_coding	5619.21	0.372825	0.119959	3.10795	0.00188389	0.028429
GPNMB	protein_coding	56.0947	0.372157	0.264438	1.40735	0.159324	0.409033
BLM	protein_coding	1478.03	0.37197	0.0823707	4.51581	6.30767e-06	0.000707898
CHCHD4	protein_coding	292.612	0.371864	0.0771581	4.8195	1.43916e-06	0.000247145
LILRA1	protein_coding	1348.95	0.371645	0.275231	1.3503	0.176919	0.433495
OTP	protein_coding	1.66526	0.371582	0.230352	1.6131	0.106723	0.326419
NWD2	protein_coding	4.09627	0.371178	0.290013	1.27987	0.200592	0.464098
USP31	protein_coding	680.105	0.371162	0.114112	3.2526	0.00114353	0.020641
POLD3	protein_coding	1259.54	0.370872	0.0721789	5.13824	2.77322e-07	6.98925e-05
ZNF367	protein_coding	743.83	0.370689	0.108101	3.4291	0.000605596	0.0137872
ISOC2	protein_coding	573.221	0.370649	0.116736	3.1751	0.00149786	0.0245278
EEF1A2	protein_coding	31.1484	0.370645	0.276895	1.33857	0.180709	0.438813
SIDT2	protein_coding	2916.48	0.370637	0.141846	2.61296	0.00897615	0.0760729
AC026954.2	protein_coding	1.65556	0.370627	0.241202	1.53658	0.124396	0.356861
MTHFD1	protein_coding	3046.94	0.370487	0.0758017	4.88758	1.02081e-06	0.000194594
LYAR	protein_coding	883.941	0.370275	0.088922	4.16404	3.12671e-05	0.00198996
CD300C	protein_coding	580.761	0.370133	0.267003	1.38625	0.16567	0.417427
GGH	protein_coding	667.209	0.369905	0.135463	2.73066	0.00632068	0.0610922
SLC10A6	protein_coding	7.37265	0.369873	0.209803	1.76295	0.0779082	0.272429
APOD	protein_coding	18.7308	0.369871	0.317291	1.16571	0.24373	0.515553
NWD1	protein_coding	8.50244	0.369417	0.222553	1.65991	0.0969329	0.308701
RMI1	protein_coding	830.325	0.368853	0.0989014	3.7295	0.000191858	0.00660087
AUNIP	protein_coding	160.455	0.368774	0.108211	3.40792	0.000654601	0.0145612
ANK3	protein_coding	330.791	0.368463	0.24308	1.51581	0.129567	0.364786
FANCA	protein_coding	2284.01	0.368334	0.0836923	4.40105	1.07727e-05	0.00100283
NMNAT3	protein_coding	428.93	0.367615	0.151846	2.42098	0.0154789	0.105238
TTBK1	protein_coding	4.19068	0.367575	0.211235	1.74013	0.081837	0.280286
SYNPO2L	protein_coding	25.0234	0.367109	0.17469	2.10149	0.0355978	0.172462
NOTUM	protein_coding	34.7291	0.366941	0.252768	1.45169	0.146587	0.390674
OPN3	protein_coding	430.211	0.366804	0.111065	3.3026	0.00095793	0.018404
PRRG4	protein_coding	1179.4	0.366441	0.174063	2.10521	0.0352727	0.171713
RANBP17	protein_coding	197.781	0.36619	0.305145	1.20005	0.230118	0.500171
SLC9A9	protein_coding	271.812	0.365876	0.239229	1.5294	0.126166	0.359246
PDE1B	protein_coding	916.344	0.365696	0.151715	2.41042	0.0159341	0.106856
CHAF1A	protein_coding	1791.87	0.365499	0.0854597	4.27685	1.89552e-05	0.00143798
ENPP4	protein_coding	613.145	0.365025	0.175552	2.07929	0.0375904	0.178229
ESYT3	protein_coding	129.911	0.364935	0.223954	1.62951	0.103205	0.320085
NXF5	protein_coding	1.36241	0.364739	0.281553	1.29546	0.195162	0.457537
TLR5	protein_coding	425.183	0.364648	0.302407	1.20582	0.227886	0.497709
ADCK2	protein_coding	607.353	0.364565	0.102547	3.5551	0.000377837	0.010049
BATF3	protein_coding	28.9856	0.364244	0.217263	1.67651	0.0936376	0.302662
IGSF10	protein_coding	2793.06	0.364166	0.326533	1.11525	0.264743	0.53918
SYTL4	protein_coding	316.684	0.36407	0.33881	1.07456	0.282574	0.559023
C16orf92	protein_coding	3.4685	0.363341	0.232412	1.56335	0.11797	0.346147
SMIM35	protein_coding	6.84952	0.363205	0.393718	0.922501	0.356267	0.629923
AC010542.3	protein_coding	2.20736	0.363174	0.265059	1.37016	0.170636	0.42471
FOXJ1	protein_coding	9.07561	0.362961	0.227489	1.59551	0.110599	0.333588
MAPT	protein_coding	67.9019	0.362677	0.168366	2.1541	0.0312325	0.159165
RELL2	protein_coding	155.733	0.362586	0.20163	1.79828	0.0721328	0.260997
SLC25A35	protein_coding	485.879	0.362484	0.133491	2.71542	0.00661915	0.0626512
C4orf47	protein_coding	5.16894	0.362414	0.212608	1.70461	0.0882669	0.292527
PIWIL3	protein_coding	8.03066	0.362263	0.354918	1.02069	0.307399	0.583667
CENPU	protein_coding	1430.32	0.362225	0.110745	3.27079	0.00107246	0.0198919
TNR	protein_coding	17.9391	0.362223	0.270758	1.33781	0.180959	0.43908
CAVIN3	protein_coding	24.2776	0.362152	0.362657	0.998606	0.317985	0.59389
RAB31	protein_coding	2311.78	0.362131	0.254902	1.42066	0.155414	0.403325
HAUS4	protein_coding	864.555	0.362062	0.0821381	4.40797	1.04346e-05	0.000985887
DMRT2	protein_coding	1.18557	0.361842	0.372719	0.970817	0.33164	0.607291
NANP	protein_coding	281.723	0.361132	0.0899558	4.01455	5.9559e-05	0.00306659
POLA2	protein_coding	1762.44	0.360889	0.0665259	5.4248	5.80198e-08	2.0671e-05
SLC25A5	protein_coding	6158.35	0.360825	0.0764311	4.72092	2.34781e-06	0.000345163
CNTNAP5	protein_coding	1.46775	0.360354	0.470338	0.766159	0.443582	0.70114
SLC25A24	protein_coding	1648.4	0.36031	0.126035	2.8588	0.00425242	0.0475645
IPO13	protein_coding	1562	0.360112	0.0899005	4.00567	6.18423e-05	0.00315893
MAB21L3	protein_coding	11.2049	0.359953	0.340625	1.05674	0.290628	0.566993
NAGA	protein_coding	2845.87	0.359848	0.153312	2.34716	0.018917	0.118465
CDT1	protein_coding	1688.12	0.359051	0.130283	2.75592	0.00585265	0.0583716
OCLN	protein_coding	301.237	0.358534	0.304231	1.1785	0.238599	0.509761
KRT19	protein_coding	1.01894	0.357989	0.428664	0.835128	0.403646	0.668704
GNS	protein_coding	6713.33	0.357943	0.152829	2.34211	0.0191749	0.11946
DDN	protein_coding	41.1451	0.357534	0.209119	1.70972	0.0873178	0.290797
ADGRG7	protein_coding	1.27162	0.357339	0.394576	0.905628	0.365133	0.637232
FUCA2	protein_coding	1200.05	0.357234	0.105958	3.37147	0.000747693	0.0158536
TMEM14A	protein_coding	163.805	0.35682	0.146899	2.42903	0.0151394	0.103834
CENPH	protein_coding	453.657	0.356811	0.109853	3.24809	0.00116183	0.0208883
ACAT1	protein_coding	1555.71	0.356758	0.0939834	3.79597	0.000147069	0.00559634
KCTD14	protein_coding	12.3177	0.356585	0.177648	2.00726	0.0447223	0.197668
CCT5	protein_coding	4432.26	0.356579	0.0758371	4.7019	2.57747e-06	0.000369385
KCNK13	protein_coding	12.4784	0.356347	0.368101	0.96807	0.333009	0.60857
LRRC3B	protein_coding	1.29551	0.356135	0.510338	0.697841	0.485276	0.731375
LRATD1	protein_coding	9.12361	0.355527	0.342895	1.03684	0.299812	0.576395
ULK2	protein_coding	770.618	0.355507	0.180664	1.96778	0.0490939	0.208446
KIF17	protein_coding	177.445	0.355462	0.328591	1.08178	0.279352	0.555207
FAM174B	protein_coding	166.617	0.355445	0.160707	2.21176	0.0269834	0.145865
PDZRN4	protein_coding	12.7568	0.355243	0.287164	1.23707	0.216061	0.483355
GOLGA8Q	protein_coding	57.0036	0.355097	0.198111	1.79241	0.0730667	0.262778
STC1	protein_coding	3.92076	0.355058	0.392312	0.90504	0.365444	0.637435
ZNF658	protein_coding	91.4141	0.354972	0.111231	3.19131	0.00141631	0.023709
CGB7	protein_coding	0.544173	0.354683	0.340606	1.04133	0.297724
RAD54L	protein_coding	724.993	0.354677	0.0924217	3.83759	0.000124247	0.00500519
LEPR	protein_coding	980.705	0.354065	0.201314	1.75877	0.0786166	0.273671
TMEM108	protein_coding	26.456	0.354062	0.31645	1.11886	0.263201	0.53755
SPINK13	protein_coding	3.82817	0.354047	0.270716	1.30782	0.190935	0.452207
C19orf54	protein_coding	1008.21	0.353995	0.0828529	4.27258	1.93225e-05	0.00145143
CHST6	protein_coding	7.75555	0.353867	0.191513	1.84774	0.0646403	0.244659
FAM24B	protein_coding	73.3585	0.353803	0.219414	1.61249	0.106855	0.326698
RBBP8	protein_coding	1007.17	0.353676	0.0945837	3.73929	0.000184542	0.00642125
HTR2A	protein_coding	8.2142	0.353398	0.34766	1.0165	0.309389	0.585596
NUP210	protein_coding	16626.8	0.353304	0.114183	3.09418	0.00197355	0.029219
KBTBD8	protein_coding	254.77	0.353205	0.155546	2.27075	0.023162	0.133507
SOWAHD	protein_coding	130.109	0.353141	0.18484	1.91052	0.0560665	0.224768
RNASEH2C	protein_coding	1473.12	0.353127	0.119303	2.95992	0.00307721	0.038844
FSTL4	protein_coding	5.83502	0.352945	0.220033	1.60405	0.108702	0.330211
SCARA5	protein_coding	6.40204	0.352872	0.350993	1.00535	0.314726	0.590591
HDDC2	protein_coding	647.841	0.352864	0.079838	4.41975	9.88161e-06	0.00095095
PIWIL4	protein_coding	1549.47	0.351353	0.185181	1.89735	0.0577814	0.228992
DMP1	protein_coding	0.539675	0.351341	0.413647	0.849374	0.395673
AC002985.1	protein_coding	0.412113	0.351049	0.579197	0.606096	0.544451
LACTB2	protein_coding	355.23	0.351008	0.101603	3.45471	0.000550885	0.0129562
RAB3D	protein_coding	2959.73	0.350981	0.130817	2.68298	0.00729683	0.0666162
FARP2	protein_coding	1039.03	0.350902	0.0983118	3.56927	0.000357976	0.00966923
XAGE2	protein_coding	0.128647	0.350801	1.69042	0.207523	0.835601
EPB41L2	protein_coding	1626.7	0.350699	0.24215	1.44827	0.147542	0.391937
NUDT12	protein_coding	187.461	0.350675	0.169915	2.06382	0.0390344	0.18236
CDH10	protein_coding	5.28134	0.350657	0.382963	0.915643	0.359854	0.63282
CCL2	protein_coding	13.2481	0.350381	0.353591	0.990922	0.321724	0.597901
IQCF6	protein_coding	0.145133	0.350298	1.04163	0.336296	0.736647
CDKN2C	protein_coding	850.95	0.350115	0.191555	1.82775	0.0675872	0.251027
TUBA1C	protein_coding	1982.09	0.349939	0.0955374	3.66285	0.000249429	0.00777784
OR2J3	protein_coding	0.157249	0.349791	1.18206	0.295917	0.767294
ZBTB47	protein_coding	364.064	0.349778	0.141202	2.47715	0.0132437	0.0961475
RAET1G	protein_coding	3.85762	0.349683	0.315209	1.10937	0.267272	0.542302
CLIC2	protein_coding	324.294	0.349547	0.26071	1.34075	0.180001	0.437708
SLC29A3	protein_coding	555.914	0.349508	0.0840469	4.15848	3.20367e-05	0.00202547
ARPC1B	protein_coding	6483.96	0.349479	0.135	2.58875	0.00963263	0.0795884
SLCO4C1	protein_coding	526.766	0.349283	0.242254	1.4418	0.149358	0.39481
MGME1	protein_coding	1088.92	0.349142	0.0929434	3.75651	0.000172303	0.0061846
PECR	protein_coding	86.3115	0.349005	0.260221	1.34119	0.17986	0.437498
MMP12	protein_coding	0.196597	0.34878	0.814691	0.428113	0.668569
ACTRT2	protein_coding	0.179208	0.34878	0.867535	0.402035	0.687658
CLUL1	protein_coding	6.35649	0.348549	0.182483	1.91003	0.0561288	0.224962
SRGAP2	protein_coding	2738.04	0.3483	0.143049	2.43484	0.0148985	0.10293
ZCCHC13	protein_coding	0.206706	0.348274	0.624518	0.557668	0.577071
MS4A3	protein_coding	3520.88	0.348214	0.337519	1.03169	0.302219	0.578817
LAMB4	protein_coding	4.89045	0.348114	0.410662	0.847691	0.39661	0.663142
NUDT11	protein_coding	15.8059	0.34787	0.429984	0.80903	0.418498	0.680963
FANCE	protein_coding	336.902	0.347869	0.0920852	3.77769	0.000158293	0.00590335
AC006059.2	protein_coding	0.452611	0.347771	0.460848	0.754633	0.450469
SEPHS2	protein_coding	1747.13	0.347495	0.0611854	5.67938	1.35181e-08	8.03845e-06
MS4A12	protein_coding	0.217748	0.347262	0.614839	0.564801	0.572209
ZSWIM2	protein_coding	1.00086	0.347187	0.472537	0.73473	0.462504	0.71494
SYT8	protein_coding	1.34916	0.346948	0.262585	1.32128	0.186408	0.446529
APLP2	protein_coding	26891.7	0.346817	0.125366	2.76643	0.00566729	0.0572399
DNAJA4	protein_coding	1140.47	0.346774	0.176173	1.96837	0.0490249	0.208319
CCDC51	protein_coding	209.97	0.346769	0.0844277	4.10729	4.00322e-05	0.00234203
PPIL1	protein_coding	540.917	0.346428	0.0885006	3.91442	9.0622e-05	0.00406127
HAUS8	protein_coding	321.67	0.346425	0.0725394	4.77569	1.79096e-06	0.000292433
IGSF5	protein_coding	0.261758	0.346249	0.79292	0.436676	0.662346
NRN1	protein_coding	9.09097	0.346224	0.265236	1.30534	0.191776	0.453498
TRIM9	protein_coding	97.3487	0.346217	0.259948	1.33187	0.182903	0.441881
FAM181B	protein_coding	1.20273	0.345954	0.363361	0.952095	0.341049	0.615665
ARNT2	protein_coding	7.6345	0.34583	0.317787	1.08824	0.276488	0.552186
FGF5	protein_coding	1.45944	0.345818	0.330128	1.04753	0.294857	0.571436
AC004691.2	protein_coding	0.25889	0.345743	0.644341	0.536584	0.591555
CENPQ	protein_coding	257.985	0.345717	0.0904075	3.82398	0.000131314	0.00520565
SERPINA11	protein_coding	0.347704	0.345668	0.509725	0.678146	0.497679
HILPDA	protein_coding	267.151	0.345665	0.0997006	3.46703	0.00052625	0.0125697
SEMG1	protein_coding	0.348418	0.345406	0.527166	0.655214	0.51233
MRM2	protein_coding	759.037	0.3452	0.0788605	4.37735	1.20129e-05	0.00107311
NETO2	protein_coding	846.411	0.345067	0.196873	1.75274	0.0796465	0.275451
MINPP1	protein_coding	811.638	0.345049	0.148964	2.31633	0.0205405	0.124464
MRPL33	protein_coding	1051.16	0.344917	0.146341	2.35693	0.0184265	0.116455
GRPR	protein_coding	7.93726	0.344789	0.182532	1.88892	0.0589021	0.231518
CRNN	protein_coding	0.293492	0.344731	0.544282	0.633368	0.526494
LRIT2	protein_coding	0.280458	0.344731	0.561817	0.613599	0.53948
S100A3	protein_coding	5.7204	0.344693	0.225825	1.52637	0.126917	0.360355
CCKAR	protein_coding	0.343801	0.344609	0.464437	0.741994	0.458091
OR52L1	protein_coding	0.284939	0.344208	0.700746	0.491203	0.623283
KCNK9	protein_coding	4.47595	0.343891	0.214855	1.60057	0.109471	0.331669
PRDM6	protein_coding	3.68802	0.343792	0.22627	1.51939	0.128664	0.363065
URGCP-MRPS24	protein_coding	0.389394	0.343768	0.391026	0.879143	0.379324
DCAF12L2	protein_coding	0.380038	0.343659	0.682908	0.503229	0.614803
BAMBI	protein_coding	56.6213	0.343544	0.326156	1.05331	0.292198	0.568569
GALNTL6	protein_coding	37.6618	0.343365	0.210845	1.62852	0.103415	0.32046
HOXA9	protein_coding	1797.01	0.343336	0.403453	0.850994	0.394773	0.661959
CPS1	protein_coding	20.1592	0.343215	0.326726	1.05047	0.293503	0.56994
SLC26A10	protein_coding	3.51517	0.342847	0.332188	1.03209	0.302031	0.578735
MEF2C	protein_coding	4624.06	0.342587	0.181506	1.88746	0.0590979	0.232054
VEGFD	protein_coding	1.51831	0.342505	0.405892	0.843834	0.398762	0.665038
S100A8	protein_coding	9319.74	0.342361	0.3418	1.00164	0.316518	0.592371
PPP1R42	protein_coding	2.28272	0.342347	0.262588	1.30374	0.192321	0.454302
MCM2	protein_coding	3671.58	0.342031	0.120638	2.83519	0.00457983	0.0498811
NCF1	protein_coding	922.681	0.341952	0.300137	1.13932	0.254571	0.527784
ZNF703	protein_coding	142.219	0.341844	0.288496	1.18492	0.236051	0.50679
CD274	protein_coding	66.5398	0.341277	0.220432	1.54822	0.12157	0.352048
NAT1	protein_coding	191.462	0.341062	0.0747177	4.56467	5.00287e-06	0.000596579
ARHGAP19	protein_coding	1082.48	0.340894	0.0871766	3.91038	9.21502e-05	0.00410666
KIF4B	protein_coding	4.15662	0.34088	0.195178	1.74651	0.0807219	0.27782
GLOD5	protein_coding	47.8824	0.340839	0.293416	1.16163	0.245387	0.517767
NME1-NME2	protein_coding	15.5464	0.340611	0.176227	1.9328	0.0532606	0.218713
HOXB7	protein_coding	42.4611	0.340493	0.373241	0.91226	0.361632	0.634006
LENG9	protein_coding	90.5367	0.340362	0.134896	2.52315	0.011631	0.089011
SLC47A2	protein_coding	23.1703	0.340339	0.196282	1.73393	0.08293	0.282225
PLXNA1	protein_coding	523.743	0.340192	0.213461	1.59369	0.111004	0.334304
SULT1E1	protein_coding	42.4222	0.340185	0.353171	0.963228	0.335433	0.611037
TEX2	protein_coding	2630.83	0.340113	0.101191	3.36109	0.000776359	0.0162538
MAGI1	protein_coding	14.5667	0.33987	0.317913	1.06906	0.28504	0.561526
PPP1R1C	protein_coding	4.30872	0.339211	0.34624	0.979701	0.327234	0.603567
ERI2	protein_coding	844.759	0.339198	0.0931398	3.64182	0.000270723	0.00813413
IL10RB	protein_coding	1665.93	0.338998	0.112215	3.02098	0.00251961	0.0340315
SLCO2B1	protein_coding	64.9149	0.338921	0.32781	1.03389	0.301186	0.577848
TLN2	protein_coding	211.523	0.338905	0.163053	2.0785	0.0376635	0.178457
IQCE	protein_coding	707.051	0.338897	0.119715	2.83086	0.00464229	0.0502591
ENPP7	protein_coding	8.9154	0.338821	0.264095	1.28295	0.199508	0.46253
CKAP2	protein_coding	2344.01	0.338702	0.0859416	3.94107	8.11189e-05	0.00377995
H3-4	protein_coding	11.7136	0.338513	0.161806	2.09209	0.0364309	0.174867
TENT5D	protein_coding	0.357561	0.338318	0.619211	0.546368	0.584813
WDFY1	protein_coding	2988.02	0.338306	0.103023	3.28379	0.0010242	0.0192086
TLCD5	protein_coding	82.4245	0.338144	0.433407	0.7802	0.435273	0.694691
RFC3	protein_coding	768.612	0.338085	0.0864321	3.91157	9.16998e-05	0.00409117
TAGLN3	protein_coding	1.51567	0.338002	0.285311	1.18468	0.236144	0.506882
LGI2	protein_coding	34.3368	0.337907	0.307262	1.09973	0.271448	0.547044
CYP2W1	protein_coding	20.6745	0.337884	0.21125	1.59946	0.109719	0.332067
KIAA0930	protein_coding	6164.67	0.337795	0.121214	2.78678	0.00532349	0.0549096
ADGRE3	protein_coding	187.186	0.337777	0.336896	1.00261	0.316047	0.591878
GABRA3	protein_coding	0.991929	0.337738	0.492711	0.68547	0.493048	0.73684
SLC12A8	protein_coding	26.1154	0.337659	0.211931	1.59325	0.111105	0.33443
CHEK1	protein_coding	1087.52	0.337424	0.101613	3.32066	0.000898046	0.0177256
KIF1C	protein_coding	856.486	0.337342	0.165446	2.03899	0.0414512	0.189084
PRSS48	protein_coding	2.19954	0.336973	0.488349	0.690026	0.490178	0.734817
KHK	protein_coding	99.7365	0.336375	0.137906	2.43916	0.0147213	0.102162
B3GALNT2	protein_coding	545.221	0.336063	0.0874557	3.84266	0.000121708	0.00495298
TMSB4Y	protein_coding	54.163	0.335731	0.379971	0.883571	0.376928	0.647293
PINLYP	protein_coding	97.2956	0.335042	0.203991	1.64244	0.100499	0.315125
DYSF	protein_coding	3017.24	0.334933	0.23636	1.41705	0.156469	0.404719
ETV5	protein_coding	268.731	0.334891	0.234969	1.42525	0.154084	0.401652
TACR2	protein_coding	63.1841	0.33477	0.153443	2.18172	0.02913	0.152728
PLPP2	protein_coding	14.7309	0.334502	0.189859	1.76184	0.078096	0.272716
GGCT	protein_coding	508.825	0.334404	0.0997861	3.35121	0.000804599	0.0166179
CCR1	protein_coding	1211.74	0.334231	0.275528	1.21306	0.225107	0.494379
ECHS1	protein_coding	1382.71	0.334122	0.0892318	3.74443	0.000180805	0.00635226
RFC4	protein_coding	734.241	0.333821	0.0759599	4.39469	1.1093e-05	0.00101834
ODC1	protein_coding	2735.09	0.333351	0.0955904	3.48728	0.000487955	0.0118613
ANGPTL8	protein_coding	4.75158	0.332736	0.382326	0.870295	0.384139	0.652977
AP1M2	protein_coding	4.91377	0.332717	0.238867	1.3929	0.163651	0.414865
PI15	protein_coding	33.7189	0.332536	0.640081	0.519521	0.603397	0.811284
HMOX1	protein_coding	688.341	0.332312	0.280923	1.18293	0.236837	0.507821
LHFPL5	protein_coding	4.35038	0.332214	0.236994	1.40178	0.160981	0.411664
STON1-GTF2A1L	protein_coding	3.68947	0.332126	0.355306	0.934761	0.349912	0.624286
ZBED9	protein_coding	2.81981	0.332123	0.37236	0.891941	0.372425	0.643522
YWHAB	protein_coding	12309.2	0.331981	0.0874507	3.7962	0.000146928	0.00559634
LIG1	protein_coding	2438.8	0.331954	0.0876391	3.78773	0.000152028	0.0057195
VPREB3	protein_coding	27.8825	0.331905	0.222306	1.49301	0.135435	0.37396
MTARC1	protein_coding	1061.55	0.331591	0.296319	1.11903	0.263127	0.537531
IFNLR1	protein_coding	68.7127	0.331527	0.245184	1.35216	0.176325	0.432398
GOLGA8R	protein_coding	256.403	0.33142	0.156149	2.12247	0.0337985	0.16708
BARX2	protein_coding	1.31017	0.331115	0.310295	1.06709	0.285929	0.562303
EDNRB	protein_coding	22.1642	0.330998	0.314296	1.05314	0.292277	0.56859
CCDC27	protein_coding	10.3084	0.330978	0.220182	1.5032	0.132787	0.369839
SIRPB2	protein_coding	3147.09	0.330304	0.209125	1.57946	0.11423	0.339834
ANP32E	protein_coding	3241.79	0.330249	0.100423	3.28858	0.00100695	0.0190493
GPR137B	protein_coding	239.424	0.330048	0.17127	1.92706	0.0539725	0.220162
TNFSF13B	protein_coding	3507.55	0.329961	0.164838	2.00173	0.0453142	0.199376
NSUN5	protein_coding	785.259	0.329949	0.0986963	3.34308	0.000828543	0.0168797
CKAP4	protein_coding	884.284	0.329932	0.248491	1.32774	0.184263	0.44398
MAFA	protein_coding	5.63921	0.329903	0.224898	1.4669	0.142403	0.384537
SNCA	protein_coding	745.028	0.329894	0.218186	1.51199	0.130537	0.366151
FANCC	protein_coding	403.157	0.329798	0.0870897	3.78688	0.000152552	0.0057338
TRPV6	protein_coding	82.8592	0.329766	0.23407	1.40883	0.158884	0.408334
KIAA1210	protein_coding	2.22826	0.329639	0.269756	1.22199	0.221713	0.490382
RAD54B	protein_coding	132.702	0.329519	0.111958	2.94324	0.00324794	0.0402617
RECK	protein_coding	652.806	0.329161	0.195571	1.68308	0.09236	0.3002
ACER3	protein_coding	2291.11	0.329154	0.106931	3.07819	0.00208259	0.0301791
AHCY	protein_coding	3225.51	0.329127	0.0904099	3.64039	0.000272229	0.00816706
ADA2	protein_coding	9735.08	0.329017	0.21082	1.56065	0.118605	0.347019
FHL5	protein_coding	0.415871	0.328881	0.687196	0.478584	0.632234
KIF18A	protein_coding	439.37	0.328781	0.117676	2.79395	0.00520679	0.054218
UBL4B	protein_coding	0.869371	0.328766	0.451604	0.727996	0.466616	0.71799
ADORA2B	protein_coding	199.795	0.328342	0.132446	2.47907	0.0131725	0.0958639
WDHD1	protein_coding	980.509	0.328299	0.0937555	3.50165	0.000462379	0.0114491
ACOD1	protein_coding	0.915491	0.32816	0.482842	0.679641	0.496732	0.73905
PRR20E	protein_coding	0.977894	0.328147	0.371248	0.883901	0.37675	0.647112
ENPP6	protein_coding	5.35608	0.328144	0.339737	0.965876	0.334106	0.609428
RXRG	protein_coding	0.547935	0.328135	0.473124	0.69355	0.487965
HOXC6	protein_coding	2.9492	0.328124	0.338279	0.969979	0.332057	0.607672
KRTAP5-10	protein_coding	7.15676	0.328055	0.201346	1.62931	0.103247	0.320168
WDR49	protein_coding	587.1	0.328015	0.267054	1.22827	0.219344	0.487262
TSGA13	protein_coding	1.09174	0.327788	0.275425	1.19012	0.234001	0.504209
AXDND1	protein_coding	9.12096	0.327704	0.17468	1.87602	0.0606519	0.23552
KYNU	protein_coding	1034.28	0.32747	0.265965	1.23125	0.218229	0.486105
PNMA6A	protein_coding	20.2623	0.327045	0.279605	1.16967	0.242135	0.513807
SPINT1	protein_coding	617.026	0.327012	0.228557	1.43077	0.152497	0.39975
RHAG	protein_coding	614.896	0.327004	0.321236	1.01796	0.308698	0.584907
SLC31A1	protein_coding	967.705	0.326898	0.123244	2.65245	0.00799092	0.0706154
RTN4IP1	protein_coding	222.111	0.326762	0.056921	5.74062	9.43328e-09	5.87236e-06
SOX13	protein_coding	164.149	0.326748	0.265943	1.22864	0.219207	0.487086
COMMD8	protein_coding	733.028	0.326631	0.106791	3.0586	0.00222373	0.0313946
RAMP3	protein_coding	8.36599	0.325979	0.306316	1.06419	0.287243	0.563854
MYOZ1	protein_coding	4.47872	0.325795	0.238107	1.36827	0.171226	0.42536
PHETA2	protein_coding	183.189	0.325794	0.17059	1.90981	0.0561582	0.225044
ABCG5	protein_coding	4.63025	0.325752	0.193537	1.68315	0.0923464	0.3002
C13orf42	protein_coding	1.54936	0.325091	0.391675	0.830001	0.406538	0.671179
RBL1	protein_coding	1697.72	0.325087	0.0897034	3.62402	0.000290062	0.00849733
ITGB2	protein_coding	20188.5	0.325047	0.206751	1.57217	0.115911	0.342838
OCEL1	protein_coding	261.517	0.324689	0.120675	2.69061	0.00713222	0.0656853
HEXB	protein_coding	2581.56	0.324646	0.145996	2.22366	0.0261713	0.143576
ADAMTS6	protein_coding	161.262	0.324541	0.223321	1.45325	0.146155	0.389886
CISD1	protein_coding	263.106	0.324507	0.076537	4.23987	2.23646e-05	0.00161418
ST6GALNAC3	protein_coding	42.2295	0.324409	0.294155	1.10285	0.270092	0.545677
RPS6KL1	protein_coding	212.287	0.324036	0.236915	1.36773	0.171397	0.425615
PPIAL4C	protein_coding	2.74762	0.323908	0.229718	1.41002	0.158533	0.4077
SAE1	protein_coding	1955.59	0.323521	0.0586544	5.51571	3.4737e-08	1.48813e-05
COCH	protein_coding	424.921	0.322949	0.216976	1.48841	0.136642	0.375842
CNR1	protein_coding	14.6782	0.32286	0.271429	1.18948	0.234249	0.504663
HPD	protein_coding	65.8174	0.32282	0.179847	1.79497	0.0726584	0.262055
FBLIM1	protein_coding	32.2455	0.322817	0.254234	1.26976	0.204169	0.468701
CENPO	protein_coding	980.994	0.321999	0.0723503	4.45055	8.56489e-06	0.000866076
TLR7	protein_coding	537.66	0.321813	0.319811	1.00626	0.314289	0.590252
NINJ2	protein_coding	273.278	0.321699	0.14083	2.28431	0.0223536	0.130988
CENPS	protein_coding	66.6878	0.321682	0.0982063	3.27557	0.00105449	0.0196042
SESN2	protein_coding	530.987	0.321475	0.139424	2.30573	0.0211255	0.126623
ZWILCH	protein_coding	873.5	0.321416	0.0676602	4.75044	2.02971e-06	0.000319
FAM131B	protein_coding	77.6152	0.32131	0.192547	1.66874	0.0951693	0.305383
AC005324.3	protein_coding	6.44311	0.320969	0.251262	1.27743	0.201452	0.465235
GJC1	protein_coding	19.2921	0.320725	0.189217	1.69501	0.0900734	0.296042
PCYT1B	protein_coding	84.1354	0.32057	0.312814	1.02479	0.305461	0.581819
PNPO	protein_coding	500.146	0.320384	0.0919365	3.48484	0.00049243	0.0119284
GDF15	protein_coding	47.132	0.320248	0.255497	1.25343	0.210049	0.476134
[truncated: 17,437 more rows]

## Sheet: Table S8
Table S8. GO and KEEG enrichment analysis of 217 FAAP24 related-genes in AML
ONTOLOGY	ID	Description	GeneRatio	BgRatio	pvalue	p.adjust	qvalue	geneID	Count
BP	GO:0007059	chromosome segregation	56/212	321/18670	9.8376e-51	2.0236e-47	1.66307e-47	SLC25A5/BIRC5/BRCA1/BUB1/BUB1B/CCNB1/CCNE1/CDC6/CENPE/CENPF/ERCC2/FANCD2/FEN1/INCENP/KIFC1/MAD2L1/MKI67/NEK2/TOP2A/TTK/PRC1/AURKB/TRIP13/KIF23/ESPL1/DLGAP5/NCAPD2/KIF14/NDC80/SMC2/SPAG5/KIF2C/ZWINT/NCAPD3/NCAPH/KIF4A/FBXO5/RACGAP1/NUSAP1/CDCA8/CENPQ/HJURP/CENPN/SPC25/NCAPG/DSN1/CDT1/NUF2/CDCA5/KIF18B/EME1/CDCA2/ESCO2/SKA1/SKA3/CENPW	56
BP	GO:0000280	nuclear division	56/212	407/18670	8.78886e-45	9.03935e-42	7.4289e-42	BIRC5/BUB1/BUB1B/CCNB1/CCNE1/CDC6/CDC25C/CENPE/CENPF/FANCA/FANCD2/HSPA2/INCENP/KIF11/KIFC1/MAD2L1/MKI67/MYBL2/NEK2/RAD51/AURKA/TOP2A/TTK/RAD54L/PRC1/PKMYT1/AURKB/TRIP13/KIF23/ESPL1/DLGAP5/NCAPD2/KIF14/NDC80/SMC2/SPAG5/KIF2C/ZWINT/TPX2/NCAPD3/NCAPH/KIF4A/FBXO5/RACGAP1/NUSAP1/ANLN/CDCA8/NCAPG/DSN1/CDT1/NUF2/MND1/CDCA5/KIF18B/EME1/FBXO43	56
BP	GO:0048285	organelle fission	56/212	449/18670	2.22459e-42	1.52533e-39	1.25358e-39	BIRC5/BUB1/BUB1B/CCNB1/CCNE1/CDC6/CDC25C/CENPE/CENPF/FANCA/FANCD2/HSPA2/INCENP/KIF11/KIFC1/MAD2L1/MKI67/MYBL2/NEK2/RAD51/AURKA/TOP2A/TTK/RAD54L/PRC1/PKMYT1/AURKB/TRIP13/KIF23/ESPL1/DLGAP5/NCAPD2/KIF14/NDC80/SMC2/SPAG5/KIF2C/ZWINT/TPX2/NCAPD3/NCAPH/KIF4A/FBXO5/RACGAP1/NUSAP1/ANLN/CDCA8/NCAPG/DSN1/CDT1/NUF2/MND1/CDCA5/KIF18B/EME1/FBXO43	56
BP	GO:0140014	mitotic nuclear division	46/212	264/18670	1.91266e-41	9.83584e-39	8.08349e-39	BIRC5/BUB1/BUB1B/CCNB1/CDC6/CDC25C/CENPE/CENPF/INCENP/KIF11/KIFC1/MAD2L1/MKI67/MYBL2/NEK2/AURKA/TTK/PRC1/PKMYT1/AURKB/TRIP13/KIF23/ESPL1/DLGAP5/NCAPD2/KIF14/NDC80/SMC2/SPAG5/KIF2C/ZWINT/TPX2/NCAPD3/NCAPH/KIF4A/FBXO5/RACGAP1/NUSAP1/ANLN/CDCA8/NCAPG/DSN1/CDT1/NUF2/CDCA5/KIF18B	46
BP	GO:0000819	sister chromatid segregation	40/212	189/18670	1.39772e-39	5.75024e-37	4.72578e-37	BUB1/BUB1B/CCNB1/CDC6/CENPE/CENPF/FEN1/INCENP/KIFC1/MAD2L1/NEK2/TOP2A/TTK/PRC1/AURKB/TRIP13/KIF23/ESPL1/DLGAP5/NCAPD2/KIF14/NDC80/SMC2/SPAG5/KIF2C/ZWINT/NCAPD3/NCAPH/KIF4A/FBXO5/RACGAP1/NUSAP1/CDCA8/NCAPG/DSN1/CDT1/NUF2/CDCA5/KIF18B/ESCO2	40
BP	GO:0006260	DNA replication	45/212	274/18670	2.49882e-39	8.5668e-37	7.04054e-37	BLM/BRCA1/CCNA2/CCNE1/CDK1/CDC6/FEN1/LIG1/MCM2/MCM3/MCM4/MCM6/MCM7/PCNA/PRIM1/PRIM2/RAD51/RBBP8/RFC4/RRM1/RRM2/CHAF1B/CDC7/CDC45/TIMELESS/EXO1/RECQL4/CHAF1A/RNASEH2A/POLD3/POLQ/POLA2/FBXO5/GMNN/DTL/GINS2/MCM10/CLSPN/GINS3/E2F8/CDT1/GINS4/MCM8/EME1/ESCO2	45
BP	GO:0000070	mitotic sister chromatid segregation	37/212	151/18670	3.49215e-39	1.02619e-36	8.43367e-37	BUB1/BUB1B/CCNB1/CDC6/CENPE/CENPF/INCENP/KIFC1/MAD2L1/NEK2/TTK/PRC1/AURKB/TRIP13/KIF23/ESPL1/DLGAP5/NCAPD2/KIF14/NDC80/SMC2/SPAG5/KIF2C/ZWINT/NCAPD3/NCAPH/KIF4A/FBXO5/RACGAP1/NUSAP1/CDCA8/NCAPG/DSN1/CDT1/NUF2/CDCA5/KIF18B	37
BP	GO:0098813	nuclear chromosome segregation	44/212	262/18670	6.90399e-39	1.77519e-36	1.45892e-36	BUB1/BUB1B/CCNB1/CCNE1/CDC6/CENPE/CENPF/FANCD2/FEN1/INCENP/KIFC1/MAD2L1/NEK2/TOP2A/TTK/PRC1/AURKB/TRIP13/KIF23/ESPL1/DLGAP5/NCAPD2/KIF14/NDC80/SMC2/SPAG5/KIF2C/ZWINT/NCAPD3/NCAPH/KIF4A/FBXO5/RACGAP1/NUSAP1/CDCA8/CENPQ/NCAPG/DSN1/CDT1/NUF2/CDCA5/KIF18B/EME1/ESCO2	44
BP	GO:0006261	DNA-dependent DNA replication	32/212	153/18670	1.53275e-31	3.50319e-29	2.87906e-29	BLM/CCNE1/CDC6/FEN1/LIG1/MCM2/MCM3/MCM4/MCM6/MCM7/PCNA/PRIM1/PRIM2/RAD51/RFC4/CDC7/CDC45/TIMELESS/RECQL4/RNASEH2A/POLD3/POLQ/POLA2/FBXO5/GMNN/GINS2/MCM10/GINS3/E2F8/CDT1/GINS4/EME1	32
BP	GO:0071103	DNA conformation change	39/212	327/18670	1.37353e-28	2.82536e-26	2.32199e-26	BLM/CCNB1/CDK1/ERCC2/HMGB2/MCM2/MCM3/MCM4/MCM6/MCM7/RAD51/RFC4/TOP2A/CHAF1B/CDC45/RAD54L/RECQL4/NCAPD2/CHAF1A/SMC2/POLQ/NCAPD3/NCAPH/NUSAP1/GINS2/NCAPG2/CENPQ/HJURP/ASF1B/CENPN/NCAPG/CENPH/CENPM/CENPO/GINS4/MCM8/CENPL/CDCA5/CENPW	39
BP	GO:1901990	regulation of mitotic cell cycle phase transition	40/212	444/18670	1.29609e-24	2.42368e-22	1.99188e-22	BLM/BRCA1/BUB1/BUB1B/CCNB1/CCNE1/CDK1/CDC6/CDC25A/CDC25C/CENPE/CENPF/ERCC2/HMMR/HSPA2/MAD2L1/NEK2/PCNA/AURKA/TTK/CDC7/CDC45/AURKB/TRIP13/ESPL1/DLGAP5/KIF14/NDC80/PLK4/TPX2/FBXO5/GTSE1/DTL/ANLN/HAUS4/CLSPN/E2F8/CDT1/HAUS8/CDCA5	40
BP	GO:1901987	regulation of cell cycle phase transition	40/212	480/18670	2.41761e-23	3.85169e-21	3.16548e-21	BLM/BRCA1/BUB1/BUB1B/CCNB1/CCNE1/CDK1/CDC6/CDC25A/CDC25C/CENPE/CENPF/ERCC2/HMMR/HSPA2/MAD2L1/NEK2/PCNA/AURKA/TTK/CDC7/CDC45/AURKB/TRIP13/ESPL1/DLGAP5/KIF14/NDC80/PLK4/TPX2/FBXO5/GTSE1/DTL/ANLN/HAUS4/CLSPN/E2F8/CDT1/HAUS8/CDCA5	40
BP	GO:0007051	spindle organization	27/212	170/18670	2.43422e-23	3.85169e-21	3.16548e-21	BIRC5/CCNB1/CENPE/KIF11/KIFC1/MYBL2/NEK2/STIL/AURKA/TTK/PRC1/AURKB/KIF23/ESPL1/NDC80/SPAG5/TPX2/KIF4A/POC1A/FBXO5/RACGAP1/HAUS4/SPC25/NUF2/HAUS8/WDR62/CENPW	27
BP	GO:0044786	cell cycle DNA replication	20/212	71/18670	6.93449e-23	1.01887e-20	8.37352e-21	FEN1/LIG1/MCM2/MCM3/MCM4/MCM6/MCM7/PCNA/PRIM1/PRIM2/RAD51/RFC4/CDC7/CDC45/POLD3/POLA2/FBXO5/GMNN/E2F8/CDT1	20
BP	GO:1902850	microtubule cytoskeleton organization involved in mitosis	24/212	131/18670	2.17386e-22	2.98109e-20	2.44998e-20	BIRC5/CCNB1/CENPE/KIF11/KIFC1/MAD2L1/MYBL2/NEK2/STIL/AURKA/TTK/PRC1/AURKB/KIF23/ESPL1/NDC80/TPX2/KIF4A/POC1A/RACGAP1/NUSAP1/SPC25/NUF2/WDR62	24
BP	GO:0051983	regulation of chromosome segregation	22/212	103/18670	3.68409e-22	4.73636e-20	3.89253e-20	BUB1/BUB1B/CCNB1/CDC6/CENPE/CENPF/FEN1/MAD2L1/MKI67/NEK2/TTK/AURKB/TRIP13/ESPL1/DLGAP5/NDC80/SPAG5/KIF2C/FBXO5/RACGAP1/CDT1/CDCA5	22
BP	GO:0090068	positive regulation of cell cycle process	32/212	298/18670	4.15842e-22	5.03168e-20	4.13524e-20	BRCA1/CCNB1/CCNE1/CDK1/CDC6/CDC25A/CDC25C/FEN1/HSPA2/MAD2L1/PCNA/AURKA/CDC7/CDC45/AURKB/KIF23/ESPL1/DLGAP5/KIF14/NDC80/SPAG5/PLK4/CIT/POC1A/FBXO5/RACGAP1/NUSAP1/GTSE1/DTL/E2F8/CDT1/CDCA5	32
BP	GO:0000075	cell cycle checkpoint	28/212	216/18670	1.10989e-21	1.26836e-19	1.04239e-19	BLM/BRCA1/BUB1/BUB1B/CCNB1/CDK1/CDC6/CDC25C/CENPF/MAD2L1/PCNA/AURKA/TOP2A/TTK/CDC45/TIMELESS/AURKB/TRIP13/NDC80/ZWINT/GTSE1/DTL/ZWILCH/CLSPN/E2F8/WDR76/CDT1/EME1	28
BP	GO:0033260	nuclear DNA replication	18/212	60/18670	2.8842e-21	3.12253e-19	2.56622e-19	FEN1/LIG1/MCM2/MCM3/MCM4/MCM6/MCM7/PCNA/PRIM1/PRIM2/RAD51/RFC4/CDC7/CDC45/POLD3/POLA2/GMNN/CDT1	18
BP	GO:0051321	meiotic cell cycle	29/212	249/18670	4.26182e-21	4.38328e-19	3.60236e-19	BUB1/BUB1B/CCNE1/CDC25A/CDC25C/FANCA/FANCD2/HSPA2/NEK2/RAD51/RBBP8/AURKA/TOP2A/TTK/RAD54L/PKMYT1/EXO1/TRIP13/ESPL1/NCAPD2/SMC2/NCAPD3/NCAPH/FBXO5/MNS1/NUF2/MND1/EME1/FBXO43	29
BP	GO:0044843	cell cycle G1/S phase transition	31/212	298/18670	5.02687e-21	4.92394e-19	4.04669e-19	CCNA2/CCNB1/CCNE1/CDK1/CDC6/CDC25A/CDC25C/CDKN3/MCM2/MCM3/MCM4/MCM6/MCM7/PCNA/PRIM1/PRIM2/RBBP8/RRM2/AURKA/TYMS/CDC7/CDC45/KIF14/POLA2/FBXO5/GMNN/GTSE1/MCM10/E2F8/CDT1/MCM8	31
BP	GO:0000082	G1/S transition of mitotic cell cycle	30/212	279/18670	8.71767e-21	8.15102e-19	6.69884e-19	CCNB1/CCNE1/CDK1/CDC6/CDC25A/CDC25C/CDKN3/MCM2/MCM3/MCM4/MCM6/MCM7/PCNA/PRIM1/PRIM2/RBBP8/RRM2/AURKA/TYMS/CDC7/CDC45/KIF14/POLA2/FBXO5/GMNN/GTSE1/MCM10/E2F8/CDT1/MCM8	30
BP	GO:0051304	chromosome separation	20/212	90/18670	1.30043e-20	1.16303e-18	9.55828e-19	BUB1/BUB1B/CCNB1/CDC6/CENPE/CENPF/MAD2L1/TOP2A/TTK/AURKB/TRIP13/ESPL1/DLGAP5/NCAPD2/NDC80/NCAPD3/NCAPH/FBXO5/CDT1/EME1	20
BP	GO:0007052	mitotic spindle organization	21/212	106/18670	1.80778e-20	1.54942e-18	1.27337e-18	BIRC5/CCNB1/CENPE/KIF11/KIFC1/MYBL2/NEK2/STIL/AURKA/TTK/PRC1/AURKB/KIF23/NDC80/TPX2/KIF4A/POC1A/RACGAP1/SPC25/NUF2/WDR62	21
BP	GO:0044839	cell cycle G2/M phase transition	29/212	266/18670	2.74936e-20	2.26217e-18	1.85914e-18	BLM/BRCA1/CCNA2/CCNB1/CDK1/CDC6/CDC25A/CDC25C/CENPF/FOXM1/HMMR/HSPA2/NEK2/AURKA/CDC7/PKMYT1/CCNB2/AURKB/MELK/KIF14/PLK4/CIT/TPX2/FBXO5/GTSE1/DTL/HAUS4/CLSPN/HAUS8	29
BP	GO:0000086	G2/M transition of mitotic cell cycle	28/212	247/18670	4.46532e-20	3.53275e-18	2.90336e-18	BLM/BRCA1/CCNA2/CCNB1/CDK1/CDC6/CDC25A/CDC25C/CENPF/FOXM1/HMMR/HSPA2/NEK2/AURKA/CDC7/PKMYT1/CCNB2/AURKB/MELK/KIF14/PLK4/CIT/TPX2/FBXO5/DTL/HAUS4/CLSPN/HAUS8	28
BP	GO:0007088	regulation of mitotic nuclear division	24/212	164/18670	5.56747e-20	4.24159e-18	3.48591e-18	BUB1/BUB1B/CCNB1/CDC6/CDC25C/CENPE/CENPF/KIF11/MAD2L1/MKI67/NEK2/AURKA/TTK/PKMYT1/AURKB/TRIP13/ESPL1/DLGAP5/NDC80/FBXO5/NUSAP1/ANLN/CDT1/CDCA5	24
BP	GO:0007093	mitotic cell cycle checkpoint	24/212	165/18670	6.45175e-20	4.73973e-18	3.89531e-18	BLM/BRCA1/BUB1/BUB1B/CCNB1/CDK1/CDC6/CDC25C/CENPF/MAD2L1/PCNA/AURKA/TOP2A/TTK/AURKB/TRIP13/NDC80/ZWINT/GTSE1/ZWILCH/CLSPN/E2F8/CDT1/EME1	24
BP	GO:0051783	regulation of nuclear division	25/212	188/18670	9.93249e-20	7.04522e-18	5.79005e-18	BUB1/BUB1B/CCNB1/CDC6/CDC25C/CENPE/CENPF/KIF11/MAD2L1/MKI67/NEK2/AURKA/TTK/PKMYT1/AURKB/TRIP13/ESPL1/DLGAP5/NDC80/FBXO5/NUSAP1/ANLN/CDT1/CDCA5/FBXO43	25
BP	GO:0045787	positive regulation of cell cycle	33/212	389/18670	1.43129e-19	9.81386e-18	8.06543e-18	BRCA1/CCNB1/CCNE1/CDK1/CDC6/CDC25A/CDC25C/CKS1B/FEN1/HSPA2/MAD2L1/PCNA/AURKA/CDC7/CDC45/AURKB/KIF23/ESPL1/DLGAP5/KIF14/NDC80/SPAG5/PLK4/CIT/POC1A/FBXO5/RACGAP1/NUSAP1/GTSE1/DTL/E2F8/CDT1/CDCA5	33
BP	GO:0006310	DNA recombination	29/212	292/18670	3.7016e-19	2.45619e-17	2.0186e-17	BLM/BRCA1/ERCC2/FEN1/HMGB2/HSPD1/KPNA2/MCM2/MCM3/MCM4/MCM6/MCM7/RAD51/RBBP8/TOP2A/CDC7/CDC45/RAD54L/TIMELESS/EXO1/TRIP13/RECQL4/RAD51AP1/POLQ/GINS2/MND1/GINS4/MCM8/EME1	29
BP	GO:0006271	DNA strand elongation involved in DNA replication	12/212	20/18670	3.90693e-19	2.51142e-17	2.06399e-17	FEN1/LIG1/MCM3/MCM4/MCM7/PCNA/RFC4/RNASEH2A/POLD3/GINS2/GINS3/GINS4	12
BP	GO:1903046	meiotic cell cycle process	24/212	188/18670	1.47865e-18	9.21691e-17	7.57483e-17	BUB1/BUB1B/CCNE1/CDC25A/CDC25C/FANCA/FANCD2/HSPA2/RAD51/AURKA/TOP2A/TTK/RAD54L/TRIP13/ESPL1/NCAPD2/SMC2/NCAPD3/NCAPH/FBXO5/NUF2/MND1/EME1/FBXO43	24
BP	GO:0030071	regulation of mitotic metaphase/anaphase transition	15/212	51/18670	9.08163e-18	5.49438e-16	4.51551e-16	BUB1/BUB1B/CCNB1/CDC6/CENPE/CENPF/MAD2L1/TTK/AURKB/TRIP13/ESPL1/DLGAP5/NDC80/FBXO5/CDT1	15
BP	GO:0010948	negative regulation of cell cycle process	30/212	361/18670	1.31664e-17	7.73811e-16	6.35949e-16	BLM/BRCA1/BUB1/BUB1B/CCNB1/CCNF/CDK1/CDC6/CDC25C/CENPF/MAD2L1/NEK2/PCNA/RAD51/RBBP8/RRM2/AURKA/TTK/CDC7/AURKB/TRIP13/ESPL1/NDC80/FBXO5/GTSE1/DTL/CLSPN/E2F8/CDT1/FBXO43	30
BP	GO:1902099	regulation of metaphase/anaphase transition of cell cycle	15/212	53/18670	1.74507e-17	9.97112e-16	8.19467e-16	BUB1/BUB1B/CCNB1/CDC6/CENPE/CENPF/MAD2L1/TTK/AURKB/TRIP13/ESPL1/DLGAP5/NDC80/FBXO5/CDT1	15
BP	GO:0006323	DNA packaging	24/212	210/18670	2.00644e-17	1.11547e-15	9.16742e-16	CCNB1/CDK1/HMGB2/MCM2/TOP2A/CHAF1B/NCAPD2/CHAF1A/SMC2/NCAPD3/NCAPH/NUSAP1/NCAPG2/CENPQ/HJURP/ASF1B/CENPN/NCAPG/CENPH/CENPM/CENPO/CENPL/CDCA5/CENPW	24
BP	GO:0007091	metaphase/anaphase transition of mitotic cell cycle	15/212	54/18670	2.39232e-17	1.29492e-15	1.06422e-15	BUB1/BUB1B/CCNB1/CDC6/CENPE/CENPF/MAD2L1/TTK/AURKB/TRIP13/ESPL1/DLGAP5/NDC80/FBXO5/CDT1	15
BP	GO:0033045	regulation of sister chromatid segregation	17/212	80/18670	2.45512e-17	1.29492e-15	1.06422e-15	BUB1/BUB1B/CCNB1/CDC6/CENPE/CENPF/FEN1/MAD2L1/TTK/AURKB/TRIP13/ESPL1/DLGAP5/NDC80/FBXO5/CDT1/CDCA5	17
BP	GO:0044784	metaphase/anaphase transition of cell cycle	15/212	56/18670	4.40433e-17	2.26493e-15	1.86141e-15	BUB1/BUB1B/CCNB1/CDC6/CENPE/CENPF/MAD2L1/TTK/AURKB/TRIP13/ESPL1/DLGAP5/NDC80/FBXO5/CDT1	15
BP	GO:0022616	DNA strand elongation	12/212	27/18670	5.02907e-17	2.52312e-15	2.0736e-15	FEN1/LIG1/MCM3/MCM4/MCM7/PCNA/RFC4/RNASEH2A/POLD3/GINS2/GINS3/GINS4	12
BP	GO:0000724	double-strand break repair via homologous recombination	20/212	134/18670	5.31921e-17	2.60514e-15	2.14101e-15	BLM/BRCA1/FEN1/MCM2/MCM3/MCM4/MCM6/MCM7/RAD51/RBBP8/CDC7/CDC45/RAD54L/TIMELESS/RECQL4/RAD51AP1/POLQ/GINS2/GINS4/MCM8	20
BP	GO:0010965	regulation of mitotic sister chromatid separation	15/212	57/18670	5.91811e-17	2.83106e-15	2.32668e-15	BUB1/BUB1B/CCNB1/CDC6/CENPE/CENPF/MAD2L1/TTK/AURKB/TRIP13/ESPL1/DLGAP5/NDC80/FBXO5/CDT1	15
BP	GO:0000725	recombinational repair	20/212	135/18670	6.18287e-17	2.89049e-15	2.37552e-15	BLM/BRCA1/FEN1/MCM2/MCM3/MCM4/MCM6/MCM7/RAD51/RBBP8/CDC7/CDC45/RAD54L/TIMELESS/RECQL4/RAD51AP1/POLQ/GINS2/GINS4/MCM8	20
BP	GO:0006302	double-strand break repair	25/212	248/18670	8.54695e-17	3.90691e-15	3.21085e-15	BLM/BRCA1/FEN1/FOXM1/MCM2/MCM3/MCM4/MCM6/MCM7/RAD51/RBBP8/CDC7/CDC45/RAD54L/TIMELESS/TRIP13/RECQL4/RAD51AP1/POLQ/GINS2/GINS4/MCM8/CDCA5/EME1/ESCO2	25
BP	GO:0006270	DNA replication initiation	13/212	37/18670	1.00992e-16	4.51608e-15	3.7115e-15	CCNE1/CDC6/MCM2/MCM3/MCM4/MCM6/MCM7/PRIM1/PRIM2/CDC45/POLA2/MCM10/CDT1	13
BP	GO:0051306	mitotic sister chromatid separation	15/212	60/18670	1.3852e-16	6.06245e-15	4.98237e-15	BUB1/BUB1B/CCNB1/CDC6/CENPE/CENPF/MAD2L1/TTK/AURKB/TRIP13/ESPL1/DLGAP5/NDC80/FBXO5/CDT1	15
BP	GO:0000727	double-strand break repair via break-induced replication	9/212	11/18670	1.42766e-16	6.11812e-15	5.02812e-15	MCM2/MCM3/MCM4/MCM6/MCM7/CDC7/CDC45/GINS2/GINS4	9
BP	GO:1905818	regulation of chromosome separation	15/212	62/18670	2.37537e-16	9.97171e-15	8.19516e-15	BUB1/BUB1B/CCNB1/CDC6/CENPE/CENPF/MAD2L1/TTK/AURKB/TRIP13/ESPL1/DLGAP5/NDC80/FBXO5/CDT1	15
BP	GO:1902749	regulation of cell cycle G2/M phase transition	23/212	213/18670	3.42638e-16	1.40961e-14	1.15848e-14	BLM/BRCA1/CCNB1/CDK1/CDC6/CDC25A/CDC25C/CENPF/HMMR/HSPA2/NEK2/AURKA/CDC7/AURKB/KIF14/PLK4/TPX2/FBXO5/GTSE1/DTL/HAUS4/CLSPN/HAUS8	23
BP	GO:0010389	regulation of G2/M transition of mitotic cell cycle	22/212	196/18670	6.83274e-16	2.75587e-14	2.26489e-14	BLM/BRCA1/CCNB1/CDK1/CDC6/CDC25A/CDC25C/CENPF/HMMR/HSPA2/NEK2/AURKA/CDC7/AURKB/KIF14/PLK4/TPX2/FBXO5/DTL/HAUS4/CLSPN/HAUS8	22
BP	GO:0065004	protein-DNA complex assembly	24/212	248/18670	9.29686e-16	3.67762e-14	3.02242e-14	CENPE/CENPF/ERCC2/HMGB2/MCM2/MCM3/MCM4/MCM6/MCM7/RAD51/CHAF1B/CDC45/CHAF1A/GMNN/CENPQ/HJURP/ASF1B/CENPN/CENPH/CENPM/CENPO/CDT1/CENPL/CENPW	24
BP	GO:0033047	regulation of mitotic sister chromatid segregation	15/212	68/18670	1.06683e-15	4.14053e-14	3.40285e-14	BUB1/BUB1B/CCNB1/CDC6/CENPE/CENPF/MAD2L1/TTK/AURKB/TRIP13/ESPL1/DLGAP5/NDC80/FBXO5/CDT1	15
BP	GO:0032392	DNA geometric change	18/212	119/18670	1.60428e-15	6.11111e-14	5.02236e-14	BLM/ERCC2/HMGB2/MCM2/MCM3/MCM4/MCM6/MCM7/RAD51/RFC4/TOP2A/CDC45/RAD54L/RECQL4/POLQ/GINS2/GINS4/MCM8	18
BP	GO:0140013	meiotic nuclear division	20/212	172/18670	7.58909e-15	2.83832e-13	2.33265e-13	BUB1/BUB1B/CCNE1/FANCA/FANCD2/HSPA2/RAD51/AURKA/TOP2A/TTK/RAD54L/TRIP13/ESPL1/SMC2/NCAPH/FBXO5/NUF2/MND1/EME1/FBXO43	20
BP	GO:0071824	protein-DNA complex subunit organization	24/212	288/18670	2.67844e-14	9.83848e-13	8.08566e-13	CENPE/CENPF/ERCC2/HMGB2/MCM2/MCM3/MCM4/MCM6/MCM7/RAD51/CHAF1B/CDC45/CHAF1A/GMNN/CENPQ/HJURP/ASF1B/CENPN/CENPH/CENPM/CENPO/CDT1/CENPL/CENPW	24
BP	GO:0045931	positive regulation of mitotic cell cycle	19/212	163/18670	3.50987e-14	1.26663e-12	1.04097e-12	CCNB1/CCNE1/CDK1/CDC6/CDC25A/CDC25C/HSPA2/MAD2L1/AURKA/CDC7/CDC45/ESPL1/DLGAP5/NDC80/FBXO5/NUSAP1/DTL/CDT1/CDCA5	19
BP	GO:0033046	negative regulation of sister chromatid segregation	12/212	44/18670	5.15269e-14	1.82743e-12	1.50185e-12	BUB1/BUB1B/CCNB1/CENPF/MAD2L1/TTK/AURKB/TRIP13/ESPL1/NDC80/FBXO5/CDT1	12
BP	GO:0051310	metaphase plate congression	13/212	57/18670	5.68786e-14	1.98304e-12	1.62974e-12	CCNB1/CENPE/CENPF/KIFC1/KIF14/NDC80/SPAG5/KIF2C/CDCA8/CENPQ/CDT1/NUF2/CDCA5	13
BP	GO:0051985	negative regulation of chromosome segregation	12/212	45/18670	6.95689e-14	2.38505e-12	1.96014e-12	BUB1/BUB1B/CCNB1/CENPF/MAD2L1/TTK/AURKB/TRIP13/ESPL1/NDC80/FBXO5/CDT1	12
BP	GO:0051225	spindle assembly	16/212	108/18670	8.77347e-14	2.95853e-12	2.43144e-12	BIRC5/KIF11/KIFC1/MYBL2/NEK2/AURKA/AURKB/KIF23/SPAG5/TPX2/KIF4A/FBXO5/RACGAP1/HAUS4/HAUS8/CENPW	16
BP	GO:1901992	positive regulation of mitotic cell cycle phase transition	15/212	91/18670	1.04875e-13	3.47947e-12	2.85957e-12	CCNB1/CCNE1/CDK1/CDC6/CDC25A/CDC25C/HSPA2/CDC7/CDC45/ESPL1/DLGAP5/FBXO5/DTL/CDT1/CDCA5	15
BP	GO:0045930	negative regulation of mitotic cell cycle	25/212	338/18670	1.14669e-13	3.73299e-12	3.06793e-12	BLM/BRCA1/BUB1/BUB1B/CCNB1/CDK1/CDC6/CDC25C/CENPF/MAD2L1/PCNA/AURKA/TOP2A/TTK/AURKB/TRIP13/NDC80/ZWINT/FBXO5/GTSE1/ZWILCH/CLSPN/E2F8/CDT1/EME1	25
BP	GO:0051303	establishment of chromosome localization	14/212	75/18670	1.17281e-13	3.73299e-12	3.06793e-12	CCNB1/CENPE/CENPF/KIFC1/DLGAP5/KIF14/NDC80/SPAG5/KIF2C/CDCA8/CENPQ/CDT1/NUF2/CDCA5	14
BP	GO:0032508	DNA duplex unwinding	16/212	110/18670	1.1796e-13	3.73299e-12	3.06793e-12	BLM/ERCC2/MCM2/MCM3/MCM4/MCM6/MCM7/RAD51/RFC4/TOP2A/CDC45/RECQL4/POLQ/GINS2/GINS4/MCM8	16
BP	GO:0050000	chromosome localization	14/212	76/18670	1.42339e-13	4.43624e-12	3.64588e-12	CCNB1/CENPE/CENPF/KIFC1/DLGAP5/KIF14/NDC80/SPAG5/KIF2C/CDCA8/CENPQ/CDT1/NUF2/CDCA5	14
BP	GO:0045841	negative regulation of mitotic metaphase/anaphase transition	11/212	36/18670	1.46159e-13	4.48729e-12	3.68784e-12	BUB1/BUB1B/CCNB1/CENPF/MAD2L1/TTK/AURKB/TRIP13/NDC80/FBXO5/CDT1	11
BP	GO:0033044	regulation of chromosome organization	25/212	342/18670	1.49588e-13	4.52503e-12	3.71886e-12	BRCA1/BUB1/BUB1B/CCNB1/CDC6/CENPE/CENPF/FEN1/MAD2L1/MCM2/MKI67/NEK2/TOP2A/TTK/CDC45/AURKB/TRIP13/ESPL1/DLGAP5/NDC80/CCT5/FBXO5/ATAD2/CDT1/CDCA5	25
BP	GO:1902100	negative regulation of metaphase/anaphase transition of cell cycle	11/212	37/18670	2.05942e-13	6.13947e-12	5.04567e-12	BUB1/BUB1B/CCNB1/CENPF/MAD2L1/TTK/AURKB/TRIP13/NDC80/FBXO5/CDT1	11
BP	GO:0031570	DNA integrity checkpoint	18/212	157/18670	2.26907e-13	6.66782e-12	5.47989e-12	BLM/BRCA1/CCNB1/CDK1/CDC6/CDC25C/PCNA/AURKA/TOP2A/CDC45/TIMELESS/GTSE1/DTL/CLSPN/E2F8/WDR76/CDT1/EME1	18
BP	GO:2000816	negative regulation of mitotic sister chromatid separation	11/212	39/18670	3.95783e-13	1.14666e-11	9.42369e-12	BUB1/BUB1B/CCNB1/CENPF/MAD2L1/TTK/AURKB/TRIP13/NDC80/FBXO5/CDT1	11
BP	GO:1901988	negative regulation of cell cycle phase transition	22/212	267/18670	4.26253e-13	1.21778e-11	1.00082e-11	BLM/BRCA1/BUB1/BUB1B/CCNB1/CDK1/CDC6/CDC25C/CENPF/MAD2L1/PCNA/AURKA/TTK/AURKB/TRIP13/NDC80/FBXO5/GTSE1/DTL/CLSPN/E2F8/CDT1	22
BP	GO:1905819	negative regulation of chromosome separation	11/212	40/18670	5.40521e-13	1.52308e-11	1.25173e-11	BUB1/BUB1B/CCNB1/CENPF/MAD2L1/TTK/AURKB/TRIP13/NDC80/FBXO5/CDT1	11
BP	GO:0051383	kinetochore organization	9/212	21/18670	6.91499e-13	1.92218e-11	1.57973e-11	CENPE/CENPF/NDC80/SMC2/CENPN/CENPH/CDT1/NUF2/CENPW	9
BP	GO:1901991	negative regulation of mitotic cell cycle phase transition	21/212	248/18670	8.79381e-13	2.41185e-11	1.98215e-11	BLM/BRCA1/BUB1/BUB1B/CCNB1/CDK1/CDC6/CDC25C/CENPF/MAD2L1/PCNA/AURKA/TTK/AURKB/TRIP13/NDC80/FBXO5/GTSE1/CLSPN/E2F8/CDT1	21
BP	GO:0033048	negative regulation of mitotic sister chromatid segregation	11/212	42/18670	9.81179e-13	2.65564e-11	2.18251e-11	BUB1/BUB1B/CCNB1/CENPF/MAD2L1/TTK/AURKB/TRIP13/NDC80/FBXO5/CDT1	11
BP	GO:1901989	positive regulation of cell cycle phase transition	15/212	106/18670	1.06799e-12	2.85306e-11	2.34476e-11	CCNB1/CCNE1/CDK1/CDC6/CDC25A/CDC25C/HSPA2/CDC7/CDC45/ESPL1/DLGAP5/FBXO5/DTL/CDT1/CDCA5	15
BP	GO:0008608	attachment of spindle microtubules to kinetochore	10/212	32/18670	1.49469e-12	3.94178e-11	3.23951e-11	CCNB1/CENPE/NEK2/AURKB/NDC80/SPAG5/KIF2C/RACGAP1/CDT1/NUF2	10
BP	GO:0051784	negative regulation of nuclear division	12/212	60/18670	2.91612e-12	7.38208e-11	6.06689e-11	BUB1/BUB1B/CCNB1/CENPF/MAD2L1/TTK/AURKB/TRIP13/NDC80/FBXO5/CDT1/FBXO43	12
BP	GO:0007094	mitotic spindle assembly checkpoint	10/212	34/18670	2.97867e-12	7.38208e-11	6.06689e-11	BUB1/BUB1B/CCNB1/CENPF/MAD2L1/TTK/AURKB/TRIP13/NDC80/CDT1	10
BP	GO:0031577	spindle checkpoint	10/212	34/18670	2.97867e-12	7.38208e-11	6.06689e-11	BUB1/BUB1B/CCNB1/CENPF/MAD2L1/TTK/AURKB/TRIP13/NDC80/CDT1	10
BP	GO:0071173	spindle assembly checkpoint	10/212	34/18670	2.97867e-12	7.38208e-11	6.06689e-11	BUB1/BUB1B/CCNB1/CENPF/MAD2L1/TTK/AURKB/TRIP13/NDC80/CDT1	10
BP	GO:0071174	mitotic spindle checkpoint	10/212	34/18670	2.97867e-12	7.38208e-11	6.06689e-11	BUB1/BUB1B/CCNB1/CENPF/MAD2L1/TTK/AURKB/TRIP13/NDC80/CDT1	10
BP	GO:0030261	chromosome condensation	11/212	47/18670	3.79919e-12	9.3035e-11	7.64599e-11	CCNB1/CDK1/TOP2A/NCAPD2/SMC2/NCAPD3/NCAPH/NUSAP1/NCAPG2/NCAPG/CDCA5	11
BP	GO:2001251	negative regulation of chromosome organization	16/212	146/18670	1.02546e-11	2.48162e-10	2.0395e-10	BRCA1/BUB1/BUB1B/CCNB1/CENPF/MAD2L1/MCM2/TOP2A/TTK/AURKB/TRIP13/ESPL1/NDC80/FBXO5/ATAD2/CDT1	16
BP	GO:0000910	cytokinesis	17/212	171/18670	1.10543e-11	2.64404e-10	2.17298e-10	CDC6/INCENP/AURKA/PRC1/AURKB/KIF23/ESPL1/KIF14/KIF20A/CIT/KIF4A/RACGAP1/NUSAP1/ANLN/CEP55/E2F8/CDT1	17
BP	GO:0045839	negative regulation of mitotic nuclear division	11/212	52/18670	1.25386e-11	2.96458e-10	2.43641e-10	BUB1/BUB1B/CCNB1/CENPF/MAD2L1/TTK/AURKB/TRIP13/NDC80/FBXO5/CDT1	11
BP	GO:0007080	mitotic metaphase plate congression	10/212	44/18670	5.10612e-11	1.19355e-09	9.80912e-10	CCNB1/CENPE/KIFC1/KIF14/NDC80/KIF2C/CDCA8/CDT1/NUF2/CDCA5	10
BP	GO:0006268	DNA unwinding involved in DNA replication	7/212	14/18670	7.07228e-11	1.63457e-09	1.34336e-09	BLM/MCM2/MCM4/MCM6/MCM7/RAD51/RECQL4	7
BP	GO:0061982	meiosis I cell cycle process	14/212	119/18670	7.9812e-11	1.82415e-09	1.49916e-09	CCNE1/CDC25A/CDC25C/FANCD2/HSPA2/RAD51/AURKA/TOP2A/RAD54L/TRIP13/ESPL1/FBXO5/MND1/EME1	14
BP	GO:1902969	mitotic DNA replication	7/212	15/18670	1.31332e-10	2.96401e-09	2.43594e-09	LIG1/MCM2/MCM3/MCM4/MCM6/RAD51/CDC45	7
BP	GO:0051052	regulation of DNA metabolic process	24/212	429/18670	1.32566e-10	2.96401e-09	2.43594e-09	BLM/BRCA1/CCNA2/CDK1/CDC6/ERCC2/FOXM1/KPNA2/NEK2/PCNA/RAD51/RFC4/ZNF91/CDC7/TIMELESS/AURKB/RAD51AP1/POLQ/CCT5/FBXO5/GMNN/E2F8/CDT1/ESCO2	24
BP	GO:0006275	regulation of DNA replication	13/212	108/18670	2.88003e-10	6.37013e-09	5.23523e-09	BLM/CCNA2/CDK1/CDC6/PCNA/RFC4/CDC7/TIMELESS/FBXO5/GMNN/E2F8/CDT1/ESCO2	13
BP	GO:0007076	mitotic chromosome condensation	7/212	17/18670	3.89328e-10	8.51965e-09	7.0018e-09	NCAPD2/SMC2/NCAPD3/NCAPH/NUSAP1/NCAPG/CDCA5	7
BP	GO:0045132	meiotic chromosome segregation	12/212	90/18670	4.23651e-10	9.17316e-09	7.53887e-09	BUB1/BUB1B/CCNE1/FANCD2/TOP2A/TTK/TRIP13/ESPL1/SMC2/NCAPH/NUF2/EME1	12
BP	GO:0010971	positive regulation of G2/M transition of mitotic cell cycle	8/212	27/18670	4.46671e-10	9.57086e-09	7.86572e-09	CCNB1/CDK1/CDC25A/CDC25C/HSPA2/CDC7/FBXO5/DTL	8
BP	GO:0000723	telomere maintenance	15/212	162/18670	5.13433e-10	1.0888e-08	8.94816e-09	BLM/CCNE1/FEN1/NEK2/PCNA/PRIM1/PRIM2/RAD51/RFC4/EXO1/AURKB/RECQL4/POLD3/CCT5/POLA2	15
BP	GO:0000281	mitotic cytokinesis	11/212	73/18670	5.99863e-10	1.2591e-08	1.03478e-08	INCENP/KIF23/ESPL1/KIF20A/CIT/KIF4A/RACGAP1/NUSAP1/ANLN/CEP55/CDT1	11
BP	GO:0034508	centromere complex assembly	10/212	56/18670	6.5086e-10	1.33882e-08	1.1003e-08	CENPE/CENPF/CENPQ/HJURP/CENPN/CENPH/CENPM/CENPO/CENPL/CENPW	10
BP	GO:0090307	mitotic spindle assembly	10/212	56/18670	6.5086e-10	1.33882e-08	1.1003e-08	BIRC5/KIF11/KIFC1/MYBL2/NEK2/AURKB/KIF23/TPX2/KIF4A/RACGAP1	10
BP	GO:0000083	regulation of transcription involved in G1/S transition of mitotic cell cycle	8/212	29/18670	8.46889e-10	1.7248e-08	1.41751e-08	CCNE1/CDC6/PCNA/RRM2/TYMS/CDC45/FBXO5/CDT1	8
BP	GO:1902751	positive regulation of cell cycle G2/M phase transition	8/212	30/18670	1.14364e-09	2.30635e-08	1.89545e-08	CCNB1/CDK1/CDC25A/CDC25C/HSPA2/CDC7/FBXO5/DTL	8
BP	GO:0061640	cytoskeleton-dependent cytokinesis	12/212	100/18670	1.47111e-09	2.93793e-08	2.41451e-08	INCENP/AURKB/KIF23/ESPL1/KIF20A/CIT/KIF4A/RACGAP1/NUSAP1/ANLN/CEP55/CDT1	12
BP	GO:0032200	telomere organization	15/212	175/18670	1.51108e-09	2.98875e-08	2.45627e-08	BLM/CCNE1/FEN1/NEK2/PCNA/PRIM1/PRIM2/RAD51/RFC4/EXO1/AURKB/RECQL4/POLD3/CCT5/POLA2	15
BP	GO:0000079	regulation of cyclin-dependent protein serine/threonine kinase activity	12/212	102/18670	1.85484e-09	3.63373e-08	2.98635e-08	BLM/CCNA2/CCNB1/CCNE1/CCNF/CDC6/CDC25A/CDC25C/CDKN3/CKS1B/PKMYT1/CCNB2	12
BP	GO:0044774	mitotic DNA integrity checkpoint	12/212	106/18670	2.90389e-09	5.58253e-08	4.58795e-08	BLM/CCNB1/CDK1/CDC6/CDC25C/PCNA/AURKA/TOP2A/GTSE1/CLSPN/E2F8/EME1	12
BP	GO:1904029	regulation of cyclin-dependent protein kinase activity	12/212	106/18670	2.90389e-09	5.58253e-08	4.58795e-08	BLM/CCNA2/CCNB1/CCNE1/CCNF/CDC6/CDC25A/CDC25C/CDKN3/CKS1B/PKMYT1/CCNB2	12
BP	GO:0070192	chromosome organization involved in meiotic cell cycle	10/212	65/18670	2.99402e-09	5.70249e-08	4.68654e-08	BUB1/BUB1B/CCNE1/FANCD2/RAD51/TRIP13/NCAPD2/SMC2/NCAPD3/NCAPH	10
BP	GO:0032465	regulation of cytokinesis	11/212	89/18670	5.25377e-09	9.91469e-08	8.14829e-08	CDC6/INCENP/AURKA/PRC1/AURKB/KIF23/KIF14/KIF20A/CIT/RACGAP1/E2F8	11
BP	GO:0007127	meiosis I	12/212	114/18670	6.73102e-09	1.2587e-07	1.03445e-07	CCNE1/FANCD2/HSPA2/RAD51/AURKA/TOP2A/RAD54L/TRIP13/ESPL1/FBXO5/MND1/EME1	12
BP	GO:0006336	DNA replication-independent nucleosome assembly	9/212	54/18670	9.04687e-09	1.67652e-07	1.37784e-07	CENPQ/HJURP/ASF1B/CENPN/CENPH/CENPM/CENPO/CENPL/CENPW	9
BP	GO:0034724	DNA replication-independent nucleosome organization	9/212	55/18670	1.07113e-08	1.96724e-07	1.61676e-07	CENPQ/HJURP/ASF1B/CENPN/CENPH/CENPM/CENPO/CENPL/CENPW	9
BP	GO:0000077	DNA damage checkpoint	13/212	145/18670	1.11866e-08	2.01849e-07	1.65888e-07	BLM/BRCA1/CCNB1/CDK1/CDC25C/PCNA/AURKA/GTSE1/DTL/CLSPN/E2F8/WDR76/EME1	13
BP	GO:0006334	nucleosome assembly	13/212	145/18670	1.11866e-08	2.01849e-07	1.65888e-07	HMGB2/MCM2/CHAF1B/CHAF1A/CENPQ/HJURP/ASF1B/CENPN/CENPH/CENPM/CENPO/CENPL/CENPW	13
BP	GO:0032201	telomere maintenance via semi-conservative replication	7/212	27/18670	1.61433e-08	2.88754e-07	2.3731e-07	FEN1/PCNA/PRIM1/PRIM2/RFC4/POLD3/POLA2	7
BP	GO:0007098	centrosome cycle	12/212	124/18670	1.75733e-08	3.11622e-07	2.56104e-07	BRCA1/CCNF/CDK1/KIF11/NEK2/STIL/AURKA/PLK4/POC1A/HAUS4/HAUS8/WDR62	12
BP	GO:0034501	protein localization to kinetochore	6/212	17/18670	2.22692e-08	3.9152e-07	3.21767e-07	CDK1/TTK/AURKB/NDC80/CENPQ/CDT1	6
BP	GO:0010639	negative regulation of organelle organization	20/212	395/18670	2.67582e-08	4.66454e-07	3.83351e-07	SLC25A5/BRCA1/BUB1/BUB1B/CCNB1/CCNF/CENPF/MAD2L1/MCM2/NEK2/TOP2A/TTK/AURKB/TRIP13/ESPL1/NDC80/FBXO5/ATAD2/CDT1/FBXO43	20
BP	GO:0034080	CENP-A containing nucleosome assembly	8/212	44/18670	3.02152e-08	5.14331e-07	4.22698e-07	CENPQ/HJURP/CENPN/CENPH/CENPM/CENPO/CENPL/CENPW	8
BP	GO:0061641	CENP-A containing chromatin organization	8/212	44/18670	3.02152e-08	5.14331e-07	4.22698e-07	CENPQ/HJURP/CENPN/CENPH/CENPM/CENPO/CENPL/CENPW	8
BP	GO:0034502	protein localization to chromosome	10/212	82/18670	3.02548e-08	5.14331e-07	4.22698e-07	CDK1/TTK/AURKB/NDC80/CCT5/CENPQ/CDT1/MCM8/CDCA5/ESCO2	10
BP	GO:0031023	microtubule organizing center organization	12/212	133/18670	3.87129e-08	6.52725e-07	5.36436e-07	BRCA1/CCNF/CDK1/KIF11/NEK2/STIL/AURKA/PLK4/POC1A/HAUS4/HAUS8/WDR62	12
BP	GO:0006333	chromatin assembly or disassembly	14/212	191/18670	3.99025e-08	6.67313e-07	5.48425e-07	HMGB2/MCM2/CHAF1B/HIRIP3/CHAF1A/CENPQ/HJURP/ASF1B/CENPN/CENPH/CENPM/CENPO/CENPL/CENPW	14
BP	GO:0051231	spindle elongation	5/212	10/18670	4.33317e-08	7.18817e-07	5.90753e-07	PRC1/AURKB/KIF23/KIF4A/RACGAP1	5
BP	GO:0031497	chromatin assembly	13/212	165/18670	5.26955e-08	8.67158e-07	7.12666e-07	HMGB2/MCM2/CHAF1B/CHAF1A/CENPQ/HJURP/ASF1B/CENPN/CENPH/CENPM/CENPO/CENPL/CENPW	13
BP	GO:0031055	chromatin remodeling at centromere	8/212	48/18670	6.18748e-08	1.01013e-06	8.30166e-07	CENPQ/HJURP/CENPN/CENPH/CENPM/CENPO/CENPL/CENPW	8
BP	GO:0051302	regulation of cell division	13/212	168/18670	6.52243e-08	1.05643e-06	8.68216e-07	BLM/CDC6/INCENP/AURKA/PRC1/AURKB/KIF23/KIF14/KIF20A/CIT/RACGAP1/E2F8/KIF18B	13
BP	GO:0071459	protein localization to chromosome, centromeric region	6/212	21/18670	9.40061e-08	1.51071e-06	1.24156e-06	CDK1/TTK/AURKB/NDC80/CENPQ/CDT1	6
BP	GO:0072401	signal transduction involved in DNA integrity checkpoint	9/212	73/18670	1.37074e-07	2.16893e-06	1.78252e-06	BRCA1/CCNB1/CDK1/CDC25C/PCNA/AURKA/GTSE1/DTL/E2F8	9
BP	GO:0072422	signal transduction involved in DNA damage checkpoint	9/212	73/18670	1.37074e-07	2.16893e-06	1.78252e-06	BRCA1/CCNB1/CDK1/CDC25C/PCNA/AURKA/GTSE1/DTL/E2F8	9
BP	GO:0036297	interstrand cross-link repair	8/212	53/18670	1.3843e-07	2.17367e-06	1.78641e-06	FANCA/FANCD2/RAD51/RAD51AP1/UBE2T/FANCI/MCM8/EME1	8
BP	GO:0044773	mitotic DNA damage checkpoint	10/212	97/18670	1.53412e-07	2.39e-06	1.9642e-06	BLM/CCNB1/CDK1/CDC25C/PCNA/AURKA/GTSE1/CLSPN/E2F8/EME1	10
BP	GO:0072395	signal transduction involved in cell cycle checkpoint	9/212	74/18670	1.54531e-07	2.39e-06	1.9642e-06	BRCA1/CCNB1/CDK1/CDC25C/PCNA/AURKA/GTSE1/DTL/E2F8	9
BP	GO:0090329	regulation of DNA-dependent DNA replication	8/212	54/18670	1.60931e-07	2.47042e-06	2.03029e-06	BLM/RFC4/CDC7/TIMELESS/FBXO5/GMNN/E2F8/CDT1	8
BP	GO:0034728	nucleosome organization	13/212	184/18670	1.89387e-07	2.8857e-06	2.37159e-06	HMGB2/MCM2/CHAF1B/CHAF1A/CENPQ/HJURP/ASF1B/CENPN/CENPH/CENPM/CENPO/CENPL/CENPW	13
BP	GO:0051315	attachment of mitotic spindle microtubules to kinetochore	5/212	13/18670	2.1523e-07	3.25536e-06	2.67538e-06	CENPE/NDC80/KIF2C/CDT1/NUF2	5
BP	GO:0046605	regulation of centrosome cycle	8/212	58/18670	2.85162e-07	4.28159e-06	3.51879e-06	BRCA1/CCNF/KIF11/NEK2/STIL/AURKA/PLK4/POC1A	8
BP	GO:0051054	positive regulation of DNA metabolic process	14/212	228/18670	3.57092e-07	5.32275e-06	4.37445e-06	BRCA1/CDK1/ERCC2/FOXM1/NEK2/PCNA/RAD51/RFC4/CDC7/TIMELESS/AURKB/CCT5/E2F8/CDT1	14
BP	GO:0043486	histone exchange	8/212	60/18670	3.73314e-07	5.52452e-06	4.54027e-06	CENPQ/HJURP/CENPN/CENPH/CENPM/CENPO/CENPL/CENPW	8
BP	GO:0071897	DNA biosynthetic process	13/212	196/18670	3.92681e-07	5.76961e-06	4.7417e-06	CENPF/LIG1/NEK2/PCNA/RFC4/TK1/TYMS/AURKB/POLD3/POLQ/CCT5/POLA2/DTL	13
BP	GO:0072331	signal transduction by p53 class mediator	15/212	267/18670	4.24135e-07	6.18755e-06	5.08518e-06	BLM/BRCA1/CCNB1/CDK1/CDC25C/FOXM1/PCNA/RBBP8/RFC4/AURKA/EXO1/AURKB/TPX2/GTSE1/E2F8	15
BP	GO:0051984	positive regulation of chromosome segregation	6/212	28/18670	6.10759e-07	8.8474e-06	7.27116e-06	CCNB1/CDC6/FEN1/ESPL1/DLGAP5/CDT1	6
BP	GO:0000076	DNA replication checkpoint	5/212	16/18670	7.10451e-07	1.01486e-05	8.34053e-06	CDC6/CDC45/TIMELESS/CLSPN/CDT1	5
BP	GO:0051382	kinetochore assembly	5/212	16/18670	7.10451e-07	1.01486e-05	8.34053e-06	CENPE/CENPF/CENPN/CENPH/CENPW	5
BP	GO:0007143	female meiotic nuclear division	6/212	31/18670	1.1602e-06	1.64588e-05	1.35265e-05	AURKA/TOP2A/TTK/TRIP13/NCAPH/FBXO5	6
BP	GO:0070507	regulation of microtubule cytoskeleton organization	12/212	186/18670	1.48625e-06	2.09398e-05	1.72092e-05	BRCA1/CCNF/KIF11/NEK2/STIL/AURKA/SPAG5/PLK4/TPX2/POC1A/SKA1/SKA3	12
BP	GO:0042770	signal transduction in response to DNA damage	10/212	133/18670	2.88752e-06	4.04056e-05	3.3207e-05	BRCA1/CCNB1/CDK1/CDC25C/FOXM1/PCNA/AURKA/GTSE1/DTL/E2F8	10
BP	GO:0006977	DNA damage response, signal transduction by p53 class mediator resulting in cell cycle arrest	7/212	56/18670	3.18953e-06	4.43301e-05	3.64323e-05	CCNB1/CDK1/CDC25C/PCNA/AURKA/GTSE1/E2F8	7
BP	GO:0051255	spindle midzone assembly	4/212	10/18670	3.217e-06	4.44119e-05	3.64995e-05	AURKB/KIF23/KIF4A/RACGAP1	4
BP	GO:0072431	signal transduction involved in mitotic G1 DNA damage checkpoint	7/212	57/18670	3.60131e-06	4.90589e-05	4.03186e-05	CCNB1/CDK1/CDC25C/PCNA/AURKA/GTSE1/E2F8	7
BP	GO:1902400	intracellular signal transduction involved in G1 DNA damage checkpoint	7/212	57/18670	3.60131e-06	4.90589e-05	4.03186e-05	CCNB1/CDK1/CDC25C/PCNA/AURKA/GTSE1/E2F8	7
BP	GO:0030330	DNA damage response, signal transduction by p53 class mediator	9/212	107/18670	3.62883e-06	4.91086e-05	4.03594e-05	BRCA1/CCNB1/CDK1/CDC25C/FOXM1/PCNA/AURKA/GTSE1/E2F8	9
BP	GO:0071156	regulation of cell cycle arrest	9/212	108/18670	3.9202e-06	5.27048e-05	4.3315e-05	BRCA1/CCNB1/CDK1/CDC25C/FOXM1/PCNA/AURKA/GTSE1/E2F8	9
BP	GO:0071158	positive regulation of cell cycle arrest	8/212	82/18670	4.19962e-06	5.6095e-05	4.61011e-05	BRCA1/CCNB1/CDK1/CDC25C/PCNA/AURKA/GTSE1/E2F8	8
BP	GO:0072413	signal transduction involved in mitotic cell cycle checkpoint	7/212	59/18670	4.55855e-06	5.97257e-05	4.9085e-05	CCNB1/CDK1/CDC25C/PCNA/AURKA/GTSE1/E2F8	7
BP	GO:1902402	signal transduction involved in mitotic DNA damage checkpoint	7/212	59/18670	4.55855e-06	5.97257e-05	4.9085e-05	CCNB1/CDK1/CDC25C/PCNA/AURKA/GTSE1/E2F8	7
BP	GO:1902403	signal transduction involved in mitotic DNA integrity checkpoint	7/212	59/18670	4.55855e-06	5.97257e-05	4.9085e-05	CCNB1/CDK1/CDC25C/PCNA/AURKA/GTSE1/E2F8	7
BP	GO:0032506	cytokinetic process	6/212	39/18670	4.76627e-06	6.2052e-05	5.09969e-05	AURKB/KIF23/KIF20A/RACGAP1/ANLN/CEP55	6
BP	GO:0045835	negative regulation of meiotic nuclear division	4/212	11/18670	5.01031e-06	6.4819e-05	5.32709e-05	TTK/TRIP13/FBXO5/FBXO43	4
BP	GO:0032467	positive regulation of cytokinesis	6/212	40/18670	5.55461e-06	7.14114e-05	5.86888e-05	CDC6/AURKB/KIF23/KIF14/CIT/RACGAP1	6
BP	GO:0031571	mitotic G1 DNA damage checkpoint	7/212	63/18670	7.11452e-06	9.01728e-05	7.41077e-05	CCNB1/CDK1/CDC25C/PCNA/AURKA/GTSE1/E2F8	7
BP	GO:0044819	mitotic G1/S transition checkpoint	7/212	63/18670	7.11452e-06	9.01728e-05	7.41077e-05	CCNB1/CDK1/CDC25C/PCNA/AURKA/GTSE1/E2F8	7
BP	GO:0043044	ATP-dependent chromatin remodeling	8/212	88/18670	7.14544e-06	9.01728e-05	7.41077e-05	CENPQ/HJURP/CENPN/CENPH/CENPM/CENPO/CENPL/CENPW	8
BP	GO:0051988	regulation of attachment of spindle microtubules to kinetochore	4/212	12/18670	7.44863e-06	9.34258e-05	7.67811e-05	CCNB1/NEK2/SPAG5/RACGAP1	4
BP	GO:0032886	regulation of microtubule-based process	12/212	218/18670	7.67777e-06	9.57162e-05	7.86635e-05	BRCA1/CCNF/KIF11/NEK2/STIL/AURKA/SPAG5/PLK4/TPX2/POC1A/SKA1/SKA3	12
BP	GO:0044783	G1 DNA damage checkpoint	7/212	64/18670	7.91195e-06	9.79357e-05	8.04875e-05	CCNB1/CDK1/CDC25C/PCNA/AURKA/GTSE1/E2F8	7
BP	GO:0051307	meiotic chromosome separation	5/212	25/18670	7.95103e-06	9.79357e-05	8.04875e-05	TOP2A/TTK/ESPL1/NCAPH/EME1	5
BP	GO:2000045	regulation of G1/S transition of mitotic cell cycle	11/212	184/18670	8.50005e-06	0.000104075	8.55331e-05	CCNB1/CCNE1/CDK1/CDC6/CDC25C/PCNA/AURKA/CDC45/KIF14/GTSE1/E2F8	11
BP	GO:0090231	regulation of spindle checkpoint	4/212	14/18670	1.47962e-05	0.000177987	0.000146277	CCNB1/MAD2L1/NDC80/CDT1	4
BP	GO:0090266	regulation of mitotic cell cycle spindle assembly checkpoint	4/212	14/18670	1.47962e-05	0.000177987	0.000146277	CCNB1/MAD2L1/NDC80/CDT1	4
BP	GO:1903504	regulation of mitotic spindle checkpoint	4/212	14/18670	1.47962e-05	0.000177987	0.000146277	CCNB1/MAD2L1/NDC80/CDT1	4
BP	GO:0051445	regulation of meiotic cell cycle	6/212	49/18670	1.85868e-05	0.000222285	0.000182683	CDC25A/CDC25C/TTK/TRIP13/FBXO5/FBXO43	6
BP	GO:0009263	deoxyribonucleotide biosynthetic process	4/212	15/18670	1.99973e-05	0.000237772	0.000195411	RRM1/RRM2/SHMT1/TYMS	4
BP	GO:0044818	mitotic G2/M transition checkpoint	5/212	30/18670	2.03637e-05	0.000240079	0.000197307	BLM/BRCA1/CDK1/CDC6/CLSPN	5
BP	GO:1902806	regulation of cell cycle G1/S phase transition	11/212	202/18670	2.04248e-05	0.000240079	0.000197307	CCNB1/CCNE1/CDK1/CDC6/CDC25C/PCNA/AURKA/CDC45/KIF14/GTSE1/E2F8	11
BP	GO:0007018	microtubule-based movement	13/212	283/18670	2.22768e-05	0.00026036	0.000213975	CENPE/KIF11/KIFC1/KIF23/DLGAP5/KIF14/KIF20A/KIF2C/KIF4A/RACGAP1/KIF15/KIF18B/KIF24	13
BP	GO:0031572	G2 DNA damage checkpoint	5/212	31/18670	2.40566e-05	0.000279573	0.000229765	BLM/BRCA1/CDK1/DTL/CLSPN	5
BP	GO:1902750	negative regulation of cell cycle G2/M phase transition	8/212	105/18670	2.62873e-05	0.000303681	0.000249577	BLM/BRCA1/CDK1/CDC6/AURKA/AURKB/DTL/CLSPN	8
BP	GO:0051447	negative regulation of meiotic cell cycle	4/212	16/18670	2.64263e-05	0.000303681	0.000249577	TTK/TRIP13/FBXO5/FBXO43	4
BP	GO:1901976	regulation of cell cycle checkpoint	5/212	32/18670	2.82496e-05	0.00032283	0.000265315	CCNB1/MAD2L1/NDC80/WDR76/CDT1	5
BP	GO:0007131	reciprocal meiotic recombination	6/212	53/18670	2.93838e-05	0.000332102	0.000272935	RAD51/TOP2A/RAD54L/TRIP13/MND1/EME1	6
BP	GO:0045840	positive regulation of mitotic nuclear division	6/212	53/18670	2.93838e-05	0.000332102	0.000272935	AURKA/ESPL1/DLGAP5/NUSAP1/CDT1/CDCA5	6
BP	GO:0035825	homologous recombination	6/212	54/18670	3.27464e-05	0.000368084	0.000302507	RAD51/TOP2A/RAD54L/TRIP13/MND1/EME1	6
BP	GO:0006266	DNA ligation	4/212	17/18670	3.42506e-05	0.0003829	0.000314683	HMGB2/LIG1/RAD51/TOP2A	4
BP	GO:0031145	anaphase-promoting complex-dependent catabolic process	7/212	81/18670	3.7628e-05	0.000418382	0.000343843	BUB1B/CCNB1/CDK1/MAD2L1/AURKA/AURKB/FBXO5	7
BP	GO:0060249	anatomical structure homeostasis	16/212	437/18670	4.16405e-05	0.000460509	0.000378465	BLM/CCNE1/FEN1/FH/NEK2/PCNA/PRIM1/PRIM2/RAD51/RFC4/EXO1/AURKB/RECQL4/POLD3/CCT5/POLA2	16
BP	GO:0045740	positive regulation of DNA replication	5/212	36/18670	5.09698e-05	0.000560668	0.00046078	CDK1/PCNA/CDC7/E2F8/CDT1	5
BP	GO:0006890	retrograde vesicle-mediated transport, Golgi to ER	7/212	86/18670	5.5428e-05	0.000606465	0.000498418	CENPE/KIF11/KIF23/KIF2C/KIF4A/RACGAP1/KIF15	7
BP	GO:0009314	response to radiation	16/212	448/18670	5.5934e-05	0.000608763	0.000500306	BLM/BRCA1/CDC25A/ERCC2/FANCD2/FEN1/PCNA/RAD51/RRM1/RAD54L/AURKB/RAD51AP1/POLD3/DTL/PBK/EYS	16
BP	GO:0006298	mismatch repair	5/212	38/18670	6.66236e-05	0.000717512	0.00058968	LIG1/PCNA/EXO1/RNASEH2A/POLD3	5
BP	GO:0016572	histone phosphorylation	5/212	38/18670	6.66236e-05	0.000717512	0.00058968	CCNA2/CCNB1/CDK1/AURKA/AURKB	5
BP	GO:0007062	sister chromatid cohesion	6/212	63/18670	7.91425e-05	0.000847897	0.000696836	BUB1/BUB1B/FEN1/ESPL1/CDCA5/ESCO2	6
BP	GO:0008156	negative regulation of DNA replication	5/212	40/18670	8.57439e-05	0.000913862	0.000751049	BLM/CDC6/TIMELESS/FBXO5/GMNN	5
BP	GO:0007050	cell cycle arrest	11/212	237/18670	8.74496e-05	0.000927236	0.00076204	BRCA1/CCNB1/CDK1/CDC25C/CDKN3/FOXM1/PCNA/AURKA/GTSE1/PRR11/E2F8	11
BP	GO:0010972	negative regulation of G2/M transition of mitotic cell cycle	7/212	93/18670	9.13986e-05	0.000964139	0.000792368	BLM/BRCA1/CDK1/CDC6/AURKA/AURKB/CLSPN	7
BP	GO:0045005	DNA-dependent DNA replication maintenance of fidelity	5/212	41/18670	9.67576e-05	0.00101031	0.000830311	BLM/PCNA/RAD51/TIMELESS/EME1	5
BP	GO:0070317	negative regulation of G0 to G1 transition	5/212	41/18670	9.67576e-05	0.00101031	0.000830311	BRCA1/RAD51/RBBP8/RRM2/CDC7	5
BP	GO:0007063	regulation of sister chromatid cohesion	4/212	22/18670	0.000100684	0.00104599	0.00085964	BUB1/FEN1/ESPL1/CDCA5	4
BP	GO:0051785	positive regulation of nuclear division	6/212	66/18670	0.000102884	0.00106348	0.000874014	AURKA/ESPL1/DLGAP5/NUSAP1/CDT1/CDCA5	6
BP	GO:0006284	base-excision repair	5/212	42/18670	0.000108826	0.00111928	0.000919869	FEN1/LIG1/PCNA/POLQ/NEIL3	5
BP	GO:0051298	centrosome duplication	6/212	67/18670	0.000111946	0.00114563	0.000941528	BRCA1/CCNF/STIL/PLK4/POC1A/WDR62	6
BP	GO:0006297	nucleotide-excision repair, DNA gap filling	4/212	23/18670	0.000120801	0.00123013	0.00101097	LIG1/PCNA/RFC4/POLD3	4
BP	GO:0010824	regulation of centrosome duplication	5/212	43/18670	0.000122017	0.0012364	0.00101612	BRCA1/CCNF/STIL/PLK4/POC1A	5
BP	GO:0019886	antigen processing and presentation of exogenous peptide antigen via MHC class II	7/212	98/18670	0.000127243	0.00128304	0.00105445	CENPE/KIF11/KIF23/KIF2C/KIF4A/RACGAP1/KIF15	7
BP	GO:0070316	regulation of G0 to G1 transition	5/212	45/18670	0.000152044	0.00152563	0.00125383	BRCA1/RAD51/RBBP8/RRM2/CDC7	5
BP	GO:0000018	regulation of DNA recombination	7/212	101/18670	0.000153727	0.00152762	0.00125546	BLM/ERCC2/KPNA2/RAD51/TIMELESS/RAD51AP1/POLQ	7
BP	GO:0002495	antigen processing and presentation of peptide antigen via MHC class II	7/212	101/18670	0.000153727	0.00152762	0.00125546	CENPE/KIF11/KIF23/KIF2C/KIF4A/RACGAP1/KIF15	7
BP	GO:0009157	deoxyribonucleoside monophosphate biosynthetic process	3/212	10/18670	0.000163328	0.00159379	0.00130985	SHMT1/TK1/TYMS	3
BP	GO:0035999	tetrahydrofolate interconversion	3/212	10/18670	0.000163328	0.00159379	0.00130985	MTHFD1/SHMT1/TYMS	3
BP	GO:1902101	positive regulation of metaphase/anaphase transition of cell cycle	3/212	10/18670	0.000163328	0.00159379	0.00130985	ESPL1/DLGAP5/CDT1	3
BP	GO:0002504	antigen processing and presentation of peptide or polysaccharide antigen via MHC class II	7/212	102/18670	0.000163486	0.00159379	0.00130985	CENPE/KIF11/KIF23/KIF2C/KIF4A/RACGAP1/KIF15	7
BP	GO:0007292	female gamete generation	8/212	136/18670	0.000164418	0.00159532	0.0013111	CCNB1/AURKA/TOP2A/TTK/TRIP13/NCAPH/FBXO5/MCM8	8
BP	GO:2000104	negative regulation of DNA-dependent DNA replication	4/212	25/18670	0.000169529	0.00163719	0.00134551	BLM/TIMELESS/FBXO5/GMNN	4
BP	GO:2001252	positive regulation of chromosome organization	9/212	174/18670	0.000171853	0.00165187	0.00135758	BRCA1/CCNB1/FEN1/NEK2/AURKB/ESPL1/DLGAP5/CCT5/CDT1	9
BP	GO:0031100	animal organ regeneration	6/212	73/18670	0.000180478	0.00172671	0.00141908	CCNA2/CDK1/PCNA/AURKA/TYMS/PTPRU	6
BP	GO:0045023	G0 to G1 transition	5/212	47/18670	0.000187414	0.00178478	0.0014668	BRCA1/RAD51/RBBP8/RRM2/CDC7	5
BP	GO:0001556	oocyte maturation	4/212	26/18670	0.000198579	0.00188239	0.00154702	CCNB1/AURKA/TRIP13/FBXO5	4
BP	GO:0009411	response to UV	8/212	141/18670	0.000210731	0.00198841	0.00163416	CDC25A/ERCC2/FEN1/PCNA/AURKB/POLD3/DTL/PBK	8
BP	GO:0035404	histone-serine phosphorylation	3/212	11/18670	0.000222697	0.00208222	0.00171125	CCNB1/AURKA/AURKB	3
BP	GO:1905820	positive regulation of chromosome separation	3/212	11/18670	0.000222697	0.00208222	0.00171125	ESPL1/DLGAP5/CDT1	3
BP	GO:0006730	one-carbon metabolic process	4/212	27/18670	0.000231052	0.00215056	0.00176742	AHCY/MTHFD1/SHMT1/TYMS	4
BP	GO:0006338	chromatin remodeling	9/212	182/18670	0.000240514	0.00222854	0.00183151	HMGB2/CENPQ/HJURP/CENPN/CENPH/CENPM/CENPO/CENPL/CENPW	9
BP	GO:0006289	nucleotide-excision repair	7/212	109/18670	0.000246744	0.00227602	0.00187052	ERCC2/LIG1/PCNA/RBBP8/RFC4/POLD3/NEIL3	7
BP	GO:0007077	mitotic nuclear envelope disassembly	3/212	12/18670	0.000294446	0.0026919	0.00221231	CCNB1/CDK1/CCNB2	3
BP	GO:2000105	positive regulation of DNA-dependent DNA replication	3/212	12/18670	0.000294446	0.0026919	0.00221231	CDC7/E2F8/CDT1	3
BP	GO:0006301	postreplication repair	5/212	52/18670	0.000303278	0.00276036	0.00226858	BRCA1/PCNA/RFC4/POLD3/DTL	5
BP	GO:0015949	nucleobase-containing small molecule interconversion	4/212	29/18670	0.000307184	0.00278361	0.00228768	AK2/RRM1/RRM2/TYMS	4
BP	GO:0000212	meiotic spindle organization	3/212	13/18670	0.000379581	0.0034096	0.00280215	AURKA/ESPL1/FBXO5	3
BP	GO:0009162	deoxyribonucleoside monophosphate metabolic process	3/212	13/18670	0.000379581	0.0034096	0.00280215	SHMT1/TK1/TYMS	3
BP	GO:0044380	protein localization to cytoskeleton	5/212	55/18670	0.000394916	0.00353192	0.00290268	STIL/AURKA/TTK/SPAG5/ANLN	5
BP	GO:0040020	regulation of meiotic nuclear division	4/212	31/18670	0.000399793	0.00356006	0.0029258	TTK/TRIP13/FBXO5/FBXO43	4
BP	GO:0031297	replication fork processing	4/212	32/18670	0.00045287	0.00401532	0.00329995	BLM/PCNA/RAD51/EME1	4
BP	GO:0051781	positive regulation of cell division	6/212	87/18670	0.000469441	0.00414438	0.00340602	CDC6/AURKB/KIF23/KIF14/CIT/RACGAP1	6
BP	GO:0007100	mitotic centrosome separation	3/212	14/18670	0.000479068	0.00419338	0.00344629	KIF11/NEK2/AURKA	3
BP	GO:0046606	negative regulation of centrosome cycle	3/212	14/18670	0.000479068	0.00419338	0.00344629	BRCA1/CCNF/NEK2	3
BP	GO:0006282	regulation of DNA repair	7/212	122/18670	0.000490059	0.0042714	0.00351041	BRCA1/FOXM1/PCNA/RAD51/TIMELESS/RAD51AP1/POLQ	7
BP	GO:0040001	establishment of mitotic spindle localization	4/212	33/18670	0.000510785	0.00443327	0.00364344	MAD2L1/ESPL1/NDC80/NUSAP1	4
BP	GO:2000134	negative regulation of G1/S transition of mitotic cell cycle	7/212	125/18670	0.000566969	0.00490023	0.00402721	CCNB1/CDK1/CDC25C/PCNA/AURKA/GTSE1/E2F8	7
BP	GO:0051299	centrosome separation	3/212	15/18670	0.000593836	0.00511097	0.0042004	KIF11/NEK2/AURKA	3
BP	GO:0009262	deoxyribonucleotide metabolic process	4/212	35/18670	0.000642101	0.00550334	0.00452287	RRM1/RRM2/SHMT1/TYMS	4
BP	GO:0009112	nucleobase metabolic process	4/212	36/18670	0.000715992	0.00611119	0.00502242	MTHFD1/RRM1/SHMT1/TYMS	4
BP	GO:0030397	membrane disassembly	3/212	16/18670	0.000724777	0.00613525	0.0050422	CCNB1/CDK1/CCNB2	3
BP	GO:0051081	nuclear envelope disassembly	3/212	16/18670	0.000724777	0.00613525	0.0050422	CCNB1/CDK1/CCNB2	3
BP	GO:1902807	negative regulation of cell cycle G1/S phase transition	7/212	131/18670	0.000749486	0.00629358	0.00517232	CCNB1/CDK1/CDC25C/PCNA/AURKA/GTSE1/E2F8	7
BP	GO:0097711	ciliary basal body-plasma membrane docking	6/212	95/18670	0.0007496	0.00629358	0.00517232	CDK1/NEK2/PLK4/HAUS4/HAUS8/KIF24	6
BP	GO:2001020	regulation of response to DNA damage stimulus	9/212	214/18670	0.000780739	0.00652838	0.00536529	BRCA1/FOXM1/PCNA/RAD51/TIMELESS/RAD51AP1/POLQ/FBXO5/WDR76	9
BP	GO:0006296	nucleotide-excision repair, DNA incision, 5'-to lesion	4/212	37/18670	0.000795701	0.00659983	0.00542401	ERCC2/PCNA/RFC4/POLD3	4
BP	GO:0007099	centriole replication	4/212	37/18670	0.000795701	0.00659983	0.00542401	BRCA1/STIL/PLK4/WDR62	4
BP	GO:0009070	serine family amino acid biosynthetic process	3/212	17/18670	0.000872747	0.00718096	0.0059016	MTHFD1/SHMT1/SEPHS2	3
BP	GO:0062033	positive regulation of mitotic sister chromatid segregation	3/212	17/18670	0.000872747	0.00718096	0.0059016	ESPL1/DLGAP5/CDT1	3
BP	GO:0043648	dicarboxylic acid metabolic process	6/212	99/18670	0.000930942	0.00762928	0.00627005	FH/GOT1/MDH1/MTHFD1/PHYH/SHMT1	6
BP	GO:0033683	nucleotide-excision repair, DNA incision	4/212	39/18670	0.000973561	0.00791548	0.00650526	ERCC2/PCNA/RFC4/POLD3	4
BP	GO:0042769	DNA damage response, detection of DNA damage	4/212	39/18670	0.000973561	0.00791548	0.00650526	PCNA/RFC4/POLD3/DTL	4
BP	GO:0051782	negative regulation of cell division	3/212	18/18670	0.00103857	0.00841076	0.0069123	BLM/AURKB/E2F8	3
BP	GO:1901796	regulation of signal transduction by p53 class mediator	8/212	180/18670	0.00106762	0.00861217	0.00707783	BLM/BRCA1/RBBP8/RFC4/AURKA/EXO1/AURKB/TPX2	8
BP	GO:0098534	centriole assembly	4/212	40/18670	0.00107221	0.00861536	0.00708045	BRCA1/STIL/PLK4/WDR62	4
BP	GO:0019985	translesion synthesis	4/212	41/18670	0.00117766	0.00942588	0.00774657	PCNA/RFC4/POLD3/DTL	4
BP	GO:0046653	tetrahydrofolate metabolic process	3/212	19/18670	0.00122302	0.00975101	0.00801378	MTHFD1/SHMT1/TYMS	3
BP	GO:0030866	cortical actin cytoskeleton organization	4/212	43/18670	0.00140998	0.0111289	0.00914616	KIF23/CIT/RACGAP1/ANLN	4
BP	GO:0051293	establishment of spindle localization	4/212	43/18670	0.00140998	0.0111289	0.00914616	MAD2L1/ESPL1/NDC80/NUSAP1	4
BP	GO:2000241	regulation of reproductive process	7/212	146/18670	0.00141207	0.0111289	0.00914616	CDC25A/CDC25C/AURKA/TTK/TRIP13/FBXO5/FBXO43	7
BP	GO:0007095	mitotic G2 DNA damage checkpoint	3/212	20/18670	0.00142687	0.0112026	0.00920674	BLM/CDK1/CLSPN	3
BP	GO:0006283	transcription-coupled nucleotide-excision repair	5/212	73/18670	0.00144607	0.0113101	0.00929514	ERCC2/LIG1/PCNA/RFC4/POLD3	5
BP	GO:0010212	response to ionizing radiation	7/212	147/18670	0.00146868	0.0114435	0.00940472	BLM/BRCA1/FANCD2/RAD51/RRM1/RAD54L/RAD51AP1	7
BP	GO:0071478	cellular response to radiation	8/212	191/18670	0.00155832	0.0120961	0.00994104	BLM/CDC25A/PCNA/RAD51/AURKB/RAD51AP1/POLD3/PBK	8
BP	GO:0010569	regulation of double-strand break repair via homologous recombination	4/212	45/18670	0.00167249	0.0129335	0.0106293	RAD51/TIMELESS/RAD51AP1/POLQ	4
BP	GO:0031109	microtubule polymerization or depolymerization	6/212	112/18670	0.00176032	0.0135617	0.0111456	KIF2C/FBXO5/KIF18B/SKA1/SKA3/KIF24	6
BP	GO:0048599	oocyte development	4/212	46/18670	0.00181568	0.013936	0.0114532	CCNB1/AURKA/TRIP13/FBXO5	4
BP	GO:2000779	regulation of double-strand break repair	5/212	77/18670	0.00183396	0.014024	0.0115255	FOXM1/RAD51/TIMELESS/RAD51AP1/POLQ	5
BP	GO:0046599	regulation of centriole replication	3/212	22/18670	0.00189559	0.0144416	0.0118687	BRCA1/STIL/PLK4	3
BP	GO:0031099	regeneration	8/212	198/18670	0.00195379	0.01483	0.0121879	CCNA2/CCNB1/CDK1/PCNA/AURKA/TYMS/PTPRU/EYS	8
BP	GO:0051053	negative regulation of DNA metabolic process	7/212	156/18670	0.00206168	0.0155915	0.0128137	BLM/CDC6/ZNF91/TIMELESS/POLQ/FBXO5/GMNN	7
BP	GO:0009069	serine family amino acid metabolic process	4/212	48/18670	0.00212713	0.0159109	0.0130763	AHCY/MTHFD1/SHMT1/SEPHS2	4
BP	GO:0030865	cortical cytoskeleton organization	4/212	48/18670	0.00212713	0.0159109	0.0130763	KIF23/CIT/RACGAP1/ANLN	4
BP	GO:0051653	spindle localization	4/212	48/18670	0.00212713	0.0159109	0.0130763	MAD2L1/ESPL1/NDC80/NUSAP1	4
BP	GO:0034644	cellular response to UV	5/212	82/18670	0.00241981	0.0180346	0.0148216	CDC25A/PCNA/AURKB/POLD3/PBK	5
BP	GO:0090305	nucleic acid phosphodiester bond hydrolysis	10/212	302/18670	0.00244891	0.0181856	0.0149457	ERCC2/FEN1/HMGB2/PCNA/RBBP8/RFC4/EXO1/RNASEH2A/POLD3/EME1	10
BP	GO:0072698	protein localization to microtubule cytoskeleton	4/212	50/18670	0.00247362	0.018303	0.0150422	STIL/AURKA/TTK/SPAG5	4
BP	GO:0000731	DNA synthesis involved in DNA repair	4/212	51/18670	0.0026606	0.0195459	0.0160636	PCNA/RFC4/POLD3/DTL	4
BP	GO:0009994	oocyte differentiation	4/212	51/18670	0.0026606	0.0195459	0.0160636	CCNB1/AURKA/TRIP13/FBXO5	4
BP	GO:0000729	DNA double-strand break processing	3/212	25/18670	0.0027611	0.0202121	0.0166111	BLM/BRCA1/RBBP8	3
BP	GO:0051101	regulation of DNA binding	6/212	124/18670	0.00293805	0.0214311	0.017613	ERCC2/HMGB2/NEK2/HJURP/CDT1/CDCA5	6
BP	GO:2000242	negative regulation of reproductive process	4/212	55/18670	0.00350547	0.0254797	0.0209403	TTK/TRIP13/FBXO5/FBXO43	4
BP	GO:0001701	in utero embryonic development	11/212	373/18670	0.00368671	0.0267027	0.0219454	CCNB1/ERCC2/NEK2/RBBP8/STIL/CCNB2/PLK4/NCAPG2/ASF1B/E2F8/GINS4	11
BP	GO:0006760	folic acid-containing compound metabolic process	3/212	28/18670	0.00383573	0.0275877	0.0226727	MTHFD1/SHMT1/TYMS	3
BP	GO:0071168	protein localization to chromatin	3/212	28/18670	0.00383573	0.0275877	0.0226727	MCM8/CDCA5/ESCO2	3
BP	GO:0002478	antigen processing and presentation of exogenous peptide antigen	7/212	175/18670	0.00390941	0.0280197	0.0230277	CENPE/KIF11/KIF23/KIF2C/KIF4A/RACGAP1/KIF15	7
BP	GO:0045143	homologous chromosome segregation	4/212	57/18670	0.00398927	0.0284928	0.0234166	CCNE1/FANCD2/TRIP13/ESPL1	4
BP	GO:0048469	cell maturation	7/212	177/18670	0.00415971	0.0296073	0.0243325	CCNB1/ERCC2/AURKA/TYMS/TRIP13/KIF14/FBXO5	7
BP	GO:0001889	liver development	6/212	135/18670	0.00446199	0.0316494	0.0260107	PCNA/AURKA/TYMS/CIT/MESP1/E2F8	6
BP	GO:0097421	liver regeneration	3/212	30/18670	0.00467526	0.0330482	0.0271603	PCNA/AURKA/TYMS	3
BP	GO:0097327	response to antineoplastic agent	5/212	96/18670	0.00477277	0.0336219	0.0276318	BLM/BRCA1/PCNA/RAD51/TIMELESS	5
BP	GO:0019884	antigen processing and presentation of exogenous antigen	7/212	182/18670	0.00483855	0.0339689	0.0279171	CENPE/KIF11/KIF23/KIF2C/KIF4A/RACGAP1/KIF15	7
BP	GO:0061008	hepaticobiliary system development	6/212	138/18670	0.00496347	0.0347274	0.0285404	PCNA/AURKA/TYMS/CIT/MESP1/E2F8	6
BP	GO:0045737	positive regulation of cyclin-dependent protein serine/threonine kinase activity	3/212	31/18670	0.00513335	0.0356733	0.0293178	CCNB1/CDC6/CKS1B	3
BP	GO:0071539	protein localization to centrosome	3/212	31/18670	0.00513335	0.0356733	0.0293178	STIL/AURKA/SPAG5	3
BP	GO:0001824	blastocyst development	5/212	98/18670	0.00520734	0.0360656	0.0296402	NEK2/RBBP8/NCAPG2/ASF1B/GINS4	5
BP	GO:0072527	pyrimidine-containing compound metabolic process	5/212	99/18670	0.00543481	0.0369221	0.0303441	RRM1/SHMT1/TK1/TYMS/APOBEC3B	5
BP	GO:0007135	meiosis II	2/212	10/18670	0.0054387	0.0369221	0.0303441	BUB1/BUB1B	2
BP	GO:0032875	regulation of DNA endoreduplication	2/212	10/18670	0.0054387	0.0369221	0.0303441	FBXO5/E2F8	2
BP	GO:0033314	mitotic DNA replication checkpoint	2/212	10/18670	0.0054387	0.0369221	0.0303441	CDC6/CLSPN	2
BP	GO:0061983	meiosis II cell cycle process	2/212	10/18670	0.0054387	0.0369221	0.0303441	BUB1/BUB1B	2
BP	GO:1903862	positive regulation of oxidative phosphorylation	2/212	10/18670	0.0054387	0.0369221	0.0303441	CCNB1/CDK1	2
BP	GO:0006335	DNA replication-dependent nucleosome assembly	3/212	32/18670	0.00561754	0.0377623	0.0310346	CHAF1B/CHAF1A/ASF1B	3
BP	GO:0034723	DNA replication-dependent nucleosome organization	3/212	32/18670	0.00561754	0.0377623	0.0310346	CHAF1B/CHAF1A/ASF1B	3
BP	GO:1905508	protein localization to microtubule organizing center	3/212	32/18670	0.00561754	0.0377623	0.0310346	STIL/AURKA/SPAG5	3
BP	GO:0048002	antigen processing and presentation of peptide antigen	7/212	189/18670	0.00592516	0.0397005	0.0326275	CENPE/KIF11/KIF23/KIF2C/KIF4A/RACGAP1/KIF15	7
BP	GO:0045739	positive regulation of DNA repair	4/212	65/18670	0.006374	0.0425692	0.0349851	BRCA1/FOXM1/PCNA/TIMELESS	4
BP	GO:0009113	purine nucleobase biosynthetic process	2/212	11/18670	0.00659781	0.0432219	0.0355216	MTHFD1/SHMT1	2
BP	GO:0042023	DNA endoreduplication	2/212	11/18670	0.00659781	0.0432219	0.0355216	FBXO5/E2F8	2
BP	GO:0046607	positive regulation of centrosome cycle	2/212	11/18670	0.00659781	0.0432219	0.0355216	PLK4/POC1A	2
BP	GO:0055015	ventricular cardiac muscle cell development	2/212	11/18670	0.00659781	0.0432219	0.0355216	CCNB1/CDK1	2
BP	GO:0072711	cellular response to hydroxyurea	2/212	11/18670	0.00659781	0.0432219	0.0355216	BLM/TIMELESS	2
BP	GO:0090657	telomeric loop disassembly	2/212	11/18670	0.00659781	0.0432219	0.0355216	BLM/RECQL4	2
BP	GO:0006099	tricarboxylic acid cycle	3/212	34/18670	0.00666574	0.0432537	0.0355477	FH/MDH1/NNT	3
BP	GO:0032212	positive regulation of telomere maintenance via telomerase	3/212	34/18670	0.00666574	0.0432537	0.0355477	NEK2/AURKB/CCT5	3
BP	GO:0042558	pteridine-containing compound metabolic process	3/212	34/18670	0.00666574	0.0432537	0.0355477	MTHFD1/SHMT1/TYMS	3
BP	GO:1901607	alpha-amino acid biosynthetic process	4/212	66/18670	0.00672604	0.0435078	0.0357565	GOT1/MTHFD1/SHMT1/SEPHS2	4
BP	GO:2000573	positive regulation of DNA biosynthetic process	4/212	67/18670	0.00709073	0.045723	0.037577	NEK2/RFC4/AURKB/CCT5	4
BP	GO:0006101	citrate metabolic process	3/212	35/18670	0.00723046	0.0461896	0.0379605	FH/MDH1/NNT	3
BP	GO:0071312	cellular response to alkaloid	3/212	35/18670	0.00723046	0.0461896	0.0379605	BLM/CCNA2/RAD51	3
BP	GO:1904031	positive regulation of cyclin-dependent protein kinase activity	3/212	35/18670	0.00723046	0.0461896	0.0379605	CCNB1/CDC6/CKS1B	3
BP	GO:0022412	cellular process involved in reproduction in multicellular organism	10/212	357/18670	0.00783496	0.0491334	0.0403798	CCNB1/FANCA/HMGB2/HSPA2/AURKA/TOP2A/TTK/TRIP13/NCAPH/FBXO5	10
BP	GO:0009265	2'-deoxyribonucleotide biosynthetic process	2/212	12/18670	0.00785848	0.0491334	0.0403798	SHMT1/TYMS	2
BP	GO:0010826	negative regulation of centrosome duplication	2/212	12/18670	0.00785848	0.0491334	0.0403798	BRCA1/CCNF	2
BP	GO:0046385	deoxyribose phosphate biosynthetic process	2/212	12/18670	0.00785848	0.0491334	0.0403798	SHMT1/TYMS	2
BP	GO:0060707	trophoblast giant cell differentiation	2/212	12/18670	0.00785848	0.0491334	0.0403798	PLK4/E2F8	2
BP	GO:0070601	centromeric sister chromatid cohesion	2/212	12/18670	0.00785848	0.0491334	0.0403798	BUB1/BUB1B	2
BP	GO:0072710	response to hydroxyurea	2/212	12/18670	0.00785848	0.0491334	0.0403798	BLM/TIMELESS	2
CC	GO:0000793	condensed chromosome	44/214	223/19717	6.08378e-43	1.44794e-40	1.08868e-40	BIRC5/BLM/BRCA1/BUB1/BUB1B/CCNB1/CENPE/CENPF/FANCD2/HMGB2/HSPA2/INCENP/MAD2L1/MKI67/NEK2/RAD51/AURKA/TOP2A/AURKB/NCAPD2/NDC80/SMC2/SPAG5/KIF2C/ZWINT/NCAPD3/NCAPH/NCAPG2/ZWILCH/HJURP/CENPN/SPC25/NCAPG/CENPH/CENPM/CENPO/DSN1/CDT1/NUF2/CDCA5/SPC24/SKA1/SKA3/CENPW	44
CC	GO:0098687	chromosomal region	49/214	349/19717	2.36186e-40	2.81061e-38	2.11324e-38	BIRC5/BLM/BUB1/BUB1B/CCNB1/CDK1/CENPE/CENPF/FEN1/INCENP/MAD2L1/MCM2/MCM3/MCM4/MCM6/MCM7/NEK2/PCNA/RAD51/AURKA/TTK/AURKB/RECQL4/NCAPD2/NDC80/SPAG5/KIF2C/ZWINT/NCAPD3/ZWILCH/CDCA8/CENPQ/HJURP/CENPN/SPC25/NCAPG/CENPH/CENPM/CENPO/DSN1/CDT1/NUF2/CENPL/CDCA5/SPC24/ESCO2/SKA1/SKA3/CENPW	49
CC	GO:0000775	chromosome, centromeric region	38/214	193/19717	4.95357e-37	3.92983e-35	2.95476e-35	BIRC5/BUB1/BUB1B/CCNB1/CENPE/CENPF/INCENP/MAD2L1/NEK2/AURKA/TTK/AURKB/NCAPD2/NDC80/SPAG5/KIF2C/ZWINT/NCAPD3/ZWILCH/CDCA8/CENPQ/HJURP/CENPN/SPC25/NCAPG/CENPH/CENPM/CENPO/DSN1/CDT1/NUF2/CENPL/CDCA5/SPC24/ESCO2/SKA1/SKA3/CENPW	38
CC	GO:0000779	condensed chromosome, centromeric region	32/214	118/19717	4.15469e-36	2.47204e-34	1.85868e-34	BIRC5/BUB1/BUB1B/CCNB1/CENPE/CENPF/INCENP/MAD2L1/NEK2/AURKA/AURKB/NCAPD2/NDC80/SPAG5/KIF2C/ZWINT/NCAPD3/ZWILCH/HJURP/CENPN/SPC25/NCAPG/CENPH/CENPM/CENPO/DSN1/CDT1/NUF2/SPC24/SKA1/SKA3/CENPW	32
CC	GO:0005819	spindle	43/214	347/19717	5.2675e-33	2.50733e-31	1.88521e-31	SLC25A5/BIRC5/BUB1B/CCNB1/CDK1/CDC6/CENPE/CENPF/ERCC2/HSPA2/INCENP/KIF11/KIFC1/MAD2L1/NEK2/AURKA/TTK/CDC7/PRC1/AURKB/KIF23/ESPL1/DLGAP5/KIF14/KIF20A/SPAG5/TPX2/KIF4A/POC1A/FBXO5/RACGAP1/NUSAP1/HAUS4/CDCA8/KIF15/SHCBP1/DSN1/HAUS8/KIF18B/CKAP2L/SKA1/SKA3/WDR62	43
CC	GO:0000776	kinetochore	30/214	135/19717	5.09759e-31	2.02205e-29	1.52034e-29	BIRC5/BUB1/BUB1B/CCNB1/CENPE/CENPF/INCENP/MAD2L1/NEK2/TTK/AURKB/NDC80/SPAG5/KIF2C/ZWINT/ZWILCH/CENPQ/HJURP/CENPN/SPC25/CENPH/CENPM/CENPO/DSN1/CDT1/NUF2/SPC24/SKA1/SKA3/CENPW	30
CC	GO:0000777	condensed chromosome kinetochore	27/214	105/19717	7.16799e-30	2.43712e-28	1.83242e-28	BIRC5/BUB1/BUB1B/CCNB1/CENPE/CENPF/INCENP/MAD2L1/NEK2/NDC80/SPAG5/KIF2C/ZWINT/ZWILCH/HJURP/CENPN/SPC25/CENPH/CENPM/CENPO/DSN1/CDT1/NUF2/SPC24/SKA1/SKA3/CENPW	27
CC	GO:0000794	condensed nuclear chromosome	18/214	99/19717	2.46242e-17	7.3257e-16	5.50804e-16	BLM/BRCA1/BUB1/BUB1B/CCNB1/HSPA2/INCENP/NEK2/RAD51/AURKA/AURKB/NCAPD2/NDC80/NCAPD3/NCAPH/CENPO/DSN1/NUF2	18
CC	GO:0005874	microtubule	29/214	416/19717	1.60561e-15	4.24595e-14	3.19245e-14	BIRC5/CDK1/CENPE/INCENP/KIF11/KIFC1/NEK2/AURKA/PRC1/AURKB/KIF23/KIF14/KIF20A/SPAG5/KIF2C/CCT5/TPX2/KIF4A/RACGAP1/NUSAP1/GTSE1/HAUS4/KIF15/TUBA1C/HAUS8/KIF18B/SKA1/SKA3/KIF24	29
CC	GO:0072686	mitotic spindle	17/214	109/19717	2.87472e-15	6.84183e-14	5.14423e-14	CDK1/CENPE/KIF11/KIFC1/MAD2L1/AURKA/CDC7/AURKB/KIF23/ESPL1/SPAG5/TPX2/RACGAP1/NUSAP1/KIF18B/CKAP2L/SKA1	17
CC	GO:0030496	midbody	20/214	173/19717	3.70795e-15	8.02265e-14	6.03207e-14	BIRC5/CDK1/CENPE/CENPF/INCENP/NEK2/AURKA/PRC1/AURKB/KIF23/KIF14/KIF20A/SPAG5/CIT/KIF4A/RACGAP1/ANLN/CDCA8/CEP55/SHCBP1	20
CC	GO:0043596	nuclear replication fork	11/214	41/19717	4.51918e-13	8.96304e-12	6.73913e-12	MCM3/PCNA/PRIM1/PRIM2/CDC45/TIMELESS/POLD3/POLA2/GINS2/MCM10/GINS4	11
CC	GO:0005657	replication fork	13/214	70/19717	5.5398e-13	1.01421e-11	7.62564e-12	BLM/MCM3/PCNA/PRIM1/PRIM2/RFC4/CDC45/TIMELESS/POLD3/POLA2/GINS2/MCM10/GINS4	13
CC	GO:0005875	microtubule associated complex	17/214	152/19717	8.01999e-13	1.3634e-11	1.02511e-11	BIRC5/CENPE/KIF11/KIFC1/AURKA/AURKB/KIF23/KIF14/KIF20A/KIF2C/KIF4A/HAUS4/CDCA8/KIF15/HAUS8/KIF18B/KIF24	17
CC	GO:0005876	spindle microtubule	12/214	59/19717	1.40256e-12	2.22539e-11	1.67323e-11	BIRC5/CDK1/CENPE/KIF11/AURKA/PRC1/AURKB/KIF4A/NUSAP1/KIF18B/SKA1/SKA3	12
CC	GO:0000922	spindle pole	17/214	164/19717	2.7938e-12	4.15578e-11	3.12464e-11	CCNB1/CDC6/CENPF/KIF11/MAD2L1/NEK2/AURKA/PRC1/AURKB/DLGAP5/SPAG5/TPX2/POC1A/DSN1/HAUS8/CKAP2L/WDR62	17
CC	GO:0000780	condensed nuclear chromosome, centromeric region	9/214	26/19717	4.70193e-12	6.5827e-11	4.9494e-11	BUB1/BUB1B/CCNB1/AURKA/AURKB/NDC80/CENPO/DSN1/NUF2	9
CC	GO:0005871	kinesin complex	11/214	55/19717	1.49875e-11	1.98169e-10	1.48999e-10	CENPE/KIF11/KIFC1/KIF23/KIF14/KIF20A/KIF2C/KIF4A/KIF15/KIF18B/KIF24	11
CC	GO:0000940	condensed chromosome outer kinetochore	7/214	14/19717	5.17497e-11	6.48233e-10	4.87393e-10	BUB1/BUB1B/CCNB1/CENPF/NDC80/SKA1/SKA3	7
CC	GO:0000778	condensed nuclear chromosome kinetochore	7/214	15/19717	9.61396e-11	1.14406e-09	8.60196e-10	BUB1/BUB1B/CCNB1/NDC80/CENPO/DSN1/NUF2	7
CC	GO:0042555	MCM complex	6/214	12/19717	1.33373e-09	1.51156e-08	1.13651e-08	MCM2/MCM3/MCM4/MCM6/MCM7/MCM8	6
CC	GO:0051233	spindle midzone	8/214	34/19717	2.40672e-09	2.60363e-08	1.95762e-08	CDC6/CENPE/AURKA/AURKB/KIF14/RACGAP1/CDCA8/KIF18B	8
CC	GO:0000307	cyclin-dependent protein kinase holoenzyme complex	8/214	42/19717	1.45223e-08	1.50274e-07	1.12988e-07	CCNA2/CCNB1/CCNE1/CCNF/CDK1/CKS1B/PCNA/CCNB2	8
CC	GO:0045171	intercellular bridge	8/214	59/19717	2.32919e-07	2.30978e-06	1.73668e-06	CDC7/KIF23/KIF20A/TPX2/KIF4A/CDCA8/CEP55/SNRNP25	8
CC	GO:0030894	replisome	6/214	26/19717	2.92695e-07	2.78645e-06	2.09508e-06	MCM3/PCNA/PRIM1/PRIM2/POLD3/POLA2	6
CC	GO:1902554	serine/threonine protein kinase complex	9/214	88/19717	4.80592e-07	4.39927e-06	3.30772e-06	CCNA2/CCNB1/CCNE1/CCNF/CDK1/CKS1B/ERCC2/PCNA/CCNB2	9
CC	GO:0061695	transferase complex, transferring phosphorus-containing groups	14/214	259/19717	9.74823e-07	8.59288e-06	6.46081e-06	CCNA2/CCNB1/CCNE1/CCNF/CDK1/CKS1B/ERCC2/MCM3/PCNA/PRIM1/PRIM2/CCNB2/POLD3/POLA2	14
CC	GO:0000781	chromosome, telomeric region	11/214	161/19717	1.52873e-06	1.29942e-05	9.7701e-06	BLM/CDK1/FEN1/MCM2/MCM3/MCM4/MCM6/MCM7/PCNA/RAD51/RECQL4	11
CC	GO:1902911	protein kinase complex	9/214	109/19717	2.94635e-06	2.41804e-05	1.81807e-05	CCNA2/CCNB1/CCNE1/CCNF/CDK1/CKS1B/ERCC2/PCNA/CCNB2	9
CC	GO:0043601	nuclear replisome	5/214	24/19717	5.16401e-06	4.09678e-05	3.08029e-05	MCM3/PRIM1/PRIM2/POLD3/POLA2	5
CC	GO:0044450	microtubule organizing center part	11/214	185/19717	5.88525e-06	4.51836e-05	3.39726e-05	BRCA1/CCNF/STIL/AURKA/TOP2A/SPAG5/PLK4/POC1A/CEP55/WDR62/KIF24	11
CC	GO:0000800	lateral element	4/214	13/19717	8.93461e-06	6.5623e-05	4.93406e-05	BLM/BRCA1/INCENP/RAD51	4
CC	GO:0000784	nuclear chromosome, telomeric region	9/214	125/19717	9.09899e-06	6.5623e-05	4.93406e-05	CDK1/FEN1/MCM2/MCM3/MCM4/MCM6/MCM7/PCNA/RAD51	9
CC	GO:0010369	chromocenter	4/214	14/19717	1.24022e-05	8.68152e-05	6.52746e-05	INCENP/AURKB/CDCA8/ESCO2	4
CC	GO:0005814	centriole	9/214	139/19717	2.13961e-05	0.000145493	0.000109393	CCNF/STIL/AURKA/TOP2A/PLK4/POC1A/CEP55/WDR62/KIF24	9
CC	GO:0032155	cell division site part	6/214	63/19717	6.18392e-05	0.000408826	0.000307388	KIF20A/PLK4/CIT/RACGAP1/ANLN/CEP55	6
CC	GO:0000795	synaptonemal complex	5/214	40/19717	6.94189e-05	0.000434782	0.000326903	BLM/BRCA1/HSPA2/INCENP/RAD51	5
CC	GO:0099086	synaptonemal structure	5/214	40/19717	6.94189e-05	0.000434782	0.000326903	BLM/BRCA1/HSPA2/INCENP/RAD51	5
CC	GO:0032153	cell division site	6/214	68/19717	9.52324e-05	0.000581162	0.000436964	KIF20A/PLK4/CIT/RACGAP1/ANLN/CEP55	6
CC	GO:0072687	meiotic spindle	3/214	11/19717	0.000195076	0.0011607	0.000872708	HSPA2/AURKA/FBXO5	3
CC	GO:0090543	Flemming body	4/214	28/19717	0.000225178	0.00130713	0.000982806	KIF23/KIF14/RACGAP1/CEP55	4
CC	GO:0032154	cleavage furrow	5/214	55/19717	0.000321661	0.00182275	0.00137049	KIF20A/PLK4/CIT/RACGAP1/CEP55	5
CC	GO:1990023	mitotic spindle midzone	3/214	13/19717	0.000332748	0.00184172	0.00138475	CENPE/AURKB/KIF18B	3
CC	GO:0032993	protein-DNA complex	9/214	202/19717	0.000374095	0.00202351	0.00152144	MCM3/PCNA/PRIM1/PRIM2/CDC45/POLD3/POLA2/GINS2/GINS4	9
CC	GO:0031616	spindle pole centrosome	3/214	15/19717	0.000520952	0.00269536	0.00202659	AURKA/AURKB/DLGAP5	3
CC	GO:0045120	pronucleus	3/214	15/19717	0.000520952	0.00269536	0.00202659	CCNA2/CENPF/AURKA	3
CC	GO:0043073	germ cell nucleus	3/214	19/19717	0.0010745	0.00544106	0.00409103	HSPA2/AURKA/TRIP13	3
CC	GO:0090734	site of DNA damage	5/214	73/19717	0.00118631	0.00588214	0.00442266	RAD51/RBBP8/TIMELESS/WDR76/ESCO2	5
CC	GO:0005721	pericentric heterochromatin	3/214	20/19717	0.00125405	0.00596927	0.00448817	INCENP/NCAPD3/ESCO2	3
CC	GO:0035371	microtubule plus-end	3/214	20/19717	0.00125405	0.00596927	0.00448817	SPAG5/KIF2C/KIF18B	3
CC	GO:0000792	heterochromatin	5/214	78/19717	0.00159614	0.00735388	0.00552924	INCENP/NCAPD3/WDR76/EME1/ESCO2	5
CC	GO:0044815	DNA packaging complex	6/214	115/19717	0.00160673	0.00735388	0.00552924	NCAPD2/SMC2/NCAPD3/NCAPH/NCAPG2/NCAPG	6
CC	GO:0000790	nuclear chromatin	11/214	377/19717	0.00285	0.0127981	0.00962265	HMGB2/RAD51/CHAF1B/TIMELESS/CHAF1A/RAD51AP1/NCAPD3/ASF1B/CDCA5/EME1/ESCO2	11
CC	GO:0035861	site of double-strand break	4/214	58/19717	0.00362125	0.0159603	0.0120003	RAD51/RBBP8/TIMELESS/ESCO2	4
CC	GO:1990752	microtubule end	3/214	29/19717	0.00374123	0.0161893	0.0121724	SPAG5/KIF2C/KIF18B	3
CC	GO:0070938	contractile ring	2/214	10/19717	0.00498225	0.0211746	0.0159207	PRC1/ANLN	2
CC	GO:0005759	mitochondrial matrix	12/214	469/19717	0.005339	0.0222927	0.0167614	ALDH1B1/SLC25A5/CCNB1/CDK1/ECHS1/FDXR/FH/HSPD1/RAD51/TYMS/PRDX3/MRPS18B	12
CC	GO:0055029	nuclear DNA-directed RNA polymerase complex	5/214	107/19717	0.00624658	0.0256325	0.0192726	ERCC2/MCM3/PRIM1/PRIM2/POLA2	5
CC	GO:0005720	nuclear heterochromatin	3/214	35/19717	0.00638943	0.025757	0.0193661	NCAPD3/EME1/ESCO2	3
CC	GO:0000428	DNA-directed RNA polymerase complex	5/214	108/19717	0.00649335	0.025757	0.0193661	ERCC2/MCM3/PRIM1/PRIM2/POLA2	5
CC	GO:0030880	RNA polymerase complex	5/214	112/19717	0.00754895	0.0294533	0.0221453	ERCC2/MCM3/PRIM1/PRIM2/POLA2	5
CC	GO:0001741	XY body	2/214	13/19717	0.00845294	0.0324484	0.0243973	PLK4/ESCO2	2
CC	GO:0001673	male germ cell nucleus	2/214	15/19717	0.011218	0.0423792	0.031864	HSPA2/TRIP13	2
MF	GO:0140097	catalytic activity, acting on DNA	26/209	213/17697	4.03842e-19	1.28826e-16	1.06274e-16	BLM/ERCC2/FEN1/LIG1/MCM2/MCM3/MCM4/MCM6/MCM7/PCNA/RAD51/RBBP8/RFC4/TOP2A/CDC45/RAD54L/EXO1/RECQL4/POLD3/POLQ/POLA2/GINS2/NEIL3/GINS4/MCM8/EME1	26
MF	GO:0003697	single-stranded DNA binding	17/209	113/17697	2.05137e-14	3.19085e-12	2.63228e-12	BLM/HMGB2/HSPD1/MCM2/MCM3/MCM4/MCM6/MCM7/PRIM1/RAD51/RBBP8/CDC45/SMC2/RAD51AP1/NEIL3/MCM10/MCM8	17
MF	GO:0003678	DNA helicase activity	15/209	81/17697	3.00079e-14	3.19085e-12	2.63228e-12	BLM/ERCC2/MCM2/MCM3/MCM4/MCM6/MCM7/RAD51/RFC4/CDC45/RECQL4/POLQ/GINS2/GINS4/MCM8	15
MF	GO:0003688	DNA replication origin binding	10/209	24/17697	7.2219e-14	5.75946e-12	4.75125e-12	CDC6/HSPD1/MCM2/MCM3/MCM4/MCM6/MCM7/CDC45/MCM10/MCM8	10
MF	GO:0016887	ATPase activity	24/209	384/17697	2.93349e-11	1.87156e-09	1.54394e-09	BLM/CENPE/ERCC2/HSPA2/HSPD1/KIF11/KIFC1/MCM2/MCM6/MCM7/RAD51/RFC4/TOP2A/RAD54L/KIF23/KIF14/KIF20A/POLQ/KIF2C/KIF4A/ATAD2/KIF15/KIF18B/KIF24	24
MF	GO:0043138	3'-5' DNA helicase activity	8/209	20/17697	3.69107e-11	1.96242e-09	1.61889e-09	BLM/MCM2/MCM6/MCM7/CDC45/RECQL4/GINS2/GINS4	8
MF	GO:0004386	helicase activity	16/209	163/17697	9.70822e-11	4.42417e-09	3.64971e-09	BLM/ERCC2/MCM2/MCM3/MCM4/MCM6/MCM7/RAD51/RFC4/CDC45/RAD54L/RECQL4/POLQ/GINS2/GINS4/MCM8	16
MF	GO:0008017	microtubule binding	18/209	246/17697	8.11757e-10	3.23688e-08	2.67025e-08	BIRC5/CENPE/KIF11/KIFC1/PRC1/KIF23/KIF14/KIF20A/SPAG5/KIF2C/KIF4A/RACGAP1/NUSAP1/HAUS4/KIF15/KIF18B/SKA1/KIF24	18
MF	GO:0015631	tubulin binding	20/209	336/17697	3.32076e-09	1.17703e-07	9.70984e-08	BIRC5/BRCA1/CENPE/KIF11/KIFC1/PRC1/KIF23/KIF14/KIF20A/SPAG5/KIF2C/CCT5/KIF4A/RACGAP1/NUSAP1/HAUS4/KIF15/KIF18B/SKA1/KIF24	20
MF	GO:0003777	microtubule motor activity	11/209	84/17697	4.18756e-09	1.25478e-07	1.03513e-07	CENPE/KIF11/KIFC1/KIF23/KIF14/KIF20A/KIF2C/KIF4A/KIF15/KIF18B/KIF24	11
MF	GO:0003684	damaged DNA binding	10/209	65/17697	4.32684e-09	1.25478e-07	1.03513e-07	BLM/BRCA1/ERCC2/FEN1/HMGB2/PCNA/RBBP8/RECQL4/POLQ/NEIL3	10
MF	GO:0008094	DNA-dependent ATPase activity	10/209	69/17697	7.8883e-09	2.09697e-07	1.72989e-07	BLM/ERCC2/MCM2/MCM6/MCM7/RAD51/RFC4/TOP2A/RAD54L/POLQ	10
MF	GO:0003774	motor activity	12/209	136/17697	7.54856e-08	1.81322e-06	1.49581e-06	CENPE/KIF11/KIFC1/KIF23/KIF14/KIF20A/KIF2C/KIF4A/KIF15/CGNL1/KIF18B/KIF24	12
MF	GO:0017116	single-stranded DNA-dependent ATP-dependent DNA helicase activity	6/209	20/17697	8.5261e-08	1.81322e-06	1.49581e-06	MCM2/MCM6/MCM7/RAD51/RFC4/POLQ	6
MF	GO:0043142	single-stranded DNA-dependent ATPase activity	6/209	20/17697	8.5261e-08	1.81322e-06	1.49581e-06	MCM2/MCM6/MCM7/RAD51/RFC4/POLQ	6
MF	GO:0004003	ATP-dependent DNA helicase activity	6/209	21/17697	1.18194e-07	2.09466e-06	1.72798e-06	MCM2/MCM6/MCM7/RAD51/RFC4/POLQ	6
MF	GO:0008026	ATP-dependent helicase activity	6/209	21/17697	1.18194e-07	2.09466e-06	1.72798e-06	MCM2/MCM6/MCM7/RAD51/RFC4/POLQ	6
MF	GO:0070035	purine NTP-dependent helicase activity	6/209	21/17697	1.18194e-07	2.09466e-06	1.72798e-06	MCM2/MCM6/MCM7/RAD51/RFC4/POLQ	6
MF	GO:0070182	DNA polymerase binding	5/209	19/17697	2.22554e-06	3.73657e-05	3.08247e-05	FANCD2/PCNA/RAD51/FANCI/CDT1	5
MF	GO:0042623	ATPase activity, coupled	14/209	284/17697	7.44428e-06	0.000117773	9.71562e-05	BLM/ERCC2/HSPA2/KIF11/MCM2/MCM6/MCM7/RAD51/RFC4/TOP2A/RAD54L/KIF14/POLQ/KIF18B	14
MF	GO:0000217	DNA secondary structure binding	5/209	24/17697	7.75307e-06	0.000117773	9.71562e-05	BLM/HMGB2/RBBP8/RECQL4/NEIL3	5
MF	GO:0016538	cyclin-dependent protein serine/threonine kinase regulator activity	6/209	49/17697	2.31249e-05	0.000335311	0.000276614	CCNA2/CCNB1/CCNE1/CCNF/CKS1B/CCNB2	6
MF	GO:0035173	histone kinase activity	4/209	17/17697	3.98755e-05	0.000553056	0.000456241	CCNB1/CDK1/AURKA/AURKB	4
MF	GO:0004674	protein serine/threonine kinase activity	15/209	439/17697	0.000236	0.00313683	0.00258772	BUB1/BUB1B/CDK1/ERCC2/NEK2/AURKA/TTK/CDC7/PKMYT1/AURKB/MELK/PLK4/CIT/PBK/MYLK3	15
MF	GO:0004523	RNA-DNA hybrid ribonuclease activity	3/209	11/17697	0.00024982	0.0031877	0.00262968	FEN1/EXO1/RNASEH2A	3
MF	GO:0097617	annealing activity	3/209	13/17697	0.000425526	0.00522088	0.00430695	BLM/RAD54L/RECQL4	3
MF	GO:0042393	histone binding	9/209	197/17697	0.000569022	0.00672289	0.00554602	CKS1B/MCM2/CHAF1B/NCAPD2/NCAPD3/ATAD2/NCAPG2/HJURP/ASF1B	9
MF	GO:0004520	endodeoxyribonuclease activity	4/209	41/17697	0.00135954	0.015489	0.0127776	FEN1/RBBP8/EXO1/EME1	4
MF	GO:0008022	protein C-terminus binding	8/209	187/17697	0.00173931	0.0191324	0.0157832	CENPF/ERCC2/MAD2L1/MKI67/RAD51/TOP2A/SAE1/PRDX3	8
MF	GO:0008574	ATP-dependent microtubule motor activity, plus-end-directed	3/209	26/17697	0.00345508	0.0367391	0.0303078	KIF11/KIF14/KIF18B	3
MF	GO:0003887	DNA-directed DNA polymerase activity	3/209	27/17697	0.00385346	0.0396534	0.0327119	POLD3/POLQ/POLA2	3
MF	GO:0051287	NAD binding	4/209	56/17697	0.0042976	0.0428417	0.0353421	AHCY/ALDH1B1/MDH1/NNT	4
KEGG	hsa04110	Cell cycle	22/95	124/8076	1.49395e-20	1.97201e-18	1.63548e-18	BUB1/BUB1B/CCNA2/CCNB1/CCNE1/CDK1/CDC6/CDC25A/CDC25C/MAD2L1/MCM2/MCM3/MCM4/MCM6/MCM7/PCNA/TTK/CDC7/CDC45/PKMYT1/CCNB2/ESPL1	22
KEGG	hsa03030	DNA replication	14/95	36/8076	1.10741e-18	7.30888e-17	6.06159e-17	FEN1/LIG1/MCM2/MCM3/MCM4/MCM6/MCM7/PCNA/PRIM1/PRIM2/RFC4/RNASEH2A/POLD3/POLA2	14
KEGG	hsa04114	Oocyte meiosis	12/95	129/8076	2.92548e-08	1.28721e-06	1.06754e-06	BUB1/CCNB1/CCNE1/CDK1/CDC25C/MAD2L1/AURKA/PKMYT1/CCNB2/ESPL1/FBXO5/FBXO43	12
KEGG	hsa03460	Fanconi anemia pathway	8/95	54/8076	1.81588e-07	5.9924e-06	4.96977e-06	BLM/BRCA1/FANCA/FANCD2/RAD51/UBE2T/FANCI/EME1	8
KEGG	hsa04914	Progesterone-mediated oocyte maturation	10/95	100/8076	2.27153e-07	5.99683e-06	4.97345e-06	BUB1/CCNA2/CCNB1/CDK1/CDC25A/CDC25C/MAD2L1/AURKA/PKMYT1/CCNB2	10
KEGG	hsa03440	Homologous recombination	7/95	41/8076	4.04492e-07	8.89883e-06	7.38021e-06	BLM/BRCA1/RAD51/RBBP8/RAD54L/POLD3/EME1	7
KEGG	hsa03430	Mismatch repair	5/95	23/8076	5.76518e-06	0.000108715	9.01622e-05	LIG1/PCNA/RFC4/EXO1/POLD3	5
KEGG	hsa03410	Base excision repair	5/95	33/8076	3.70522e-05	0.000611361	0.00050703	FEN1/LIG1/PCNA/POLD3/NEIL3	5
KEGG	hsa04218	Cellular senescence	9/95	156/8076	8.46243e-05	0.00124116	0.00102935	SLC25A5/CCNA2/CCNB1/CCNE1/CDK1/CDC25A/FOXM1/MYBL2/CCNB2	9
KEGG	hsa04115	p53 signaling pathway	6/95	73/8076	0.000203997	0.00252357	0.00209291	CCNB1/CCNE1/CDK1/RRM2/CCNB2/GTSE1	6
KEGG	hsa03420	Nucleotide excision repair	5/95	47/8076	0.000210298	0.00252357	0.00209291	ERCC2/LIG1/PCNA/RFC4/POLD3	5
KEGG	hsa00620	Pyruvate metabolism	4/95	39/8076	0.00107836	0.011862	0.00983766	ACAT2/ALDH1B1/FH/MDH1	4
KEGG	hsa00670	One carbon pool by folate	3/95	20/8076	0.00155483	0.0157875	0.0130933	MTHFD1/SHMT1/TYMS	3
KEGG	hsa01200	Carbon metabolism	6/95	118/8076	0.00258641	0.0243861	0.0202245	ACAT2/ECHS1/FH/GOT1/MDH1/SHMT1	6
KEGG	hsa05166	Human T-cell leukemia virus 1 infection	8/95	219/8076	0.00413151	0.0363573	0.0301528	SLC25A5/BUB1B/CCNA2/CCNE1/JAK3/MAD2L1/CCNB2/ESPL1	8
KEGG	hsa00240	Pyrimidine metabolism	4/95	57/8076	0.00440885	0.036373	0.0301658	RRM1/RRM2/TK1/TYMS	4
KEGG	hsa00630	Glyoxylate and dicarboxylate metabolism	3/95	30/8076	0.00508652	0.0394953	0.0327553	ACAT2/MDH1/SHMT1	3

## Sheet: Table S9
Table S9. Correlation between FAAP24 and the enrichment scores of Hallmark gene set
gene	Pathway	Cor	P value
FAAP24	HALLMARK_E2F_TARGETS	0.452016	5.67513e-09
FAAP24	HALLMARK_FATTY_ACID_METABOLISM	0.436463	2.11528e-08
FAAP24	HALLMARK_PEROXISOME	0.424244	5.68265e-08
FAAP24	HALLMARK_G2M_CHECKPOINT	0.376183	1.93363e-06
FAAP24	HALLMARK_DNA_REPAIR	0.363296	4.54421e-06
FAAP24	HALLMARK_MTORC1_SIGNALING	0.357649	6.53266e-06
FAAP24	HALLMARK_MYC_TARGETS_V1	0.345606	1.38462e-05
FAAP24	HALLMARK_OXIDATIVE_PHOSPHORYLATION	0.325734	4.47849e-05
FAAP24	HALLMARK_ADIPOGENESIS	0.309088	0.000112663
FAAP24	HALLMARK_SPERMATOGENESIS	0.305916	0.0001335
FAAP24	HALLMARK_TGF_BETA_SIGNALING	-0.285218	0.000385646
FAAP24	HALLMARK_GLYCOLYSIS	0.256493	0.00147784
FAAP24	HALLMARK_MITOTIC_SPINDLE	0.242364	0.00271485
FAAP24	HALLMARK_UNFOLDED_PROTEIN_RESPONSE	0.215958	0.00774051
FAAP24	HALLMARK_WNT_BETA_CATENIN_SIGNALING	-0.203614	0.012156
FAAP24	HALLMARK_BILE_ACID_METABOLISM	0.190778	0.0189539
FAAP24	HALLMARK_XENOBIOTIC_METABOLISM	0.18635	0.0219645
FAAP24	HALLMARK_MYC_TARGETS_V2	0.18402	0.0237078
FAAP24	HALLMARK_APICAL_JUNCTION	-0.170993	0.0357974
FAAP24	HALLMARK_KRAS_SIGNALING_UP	-0.160842	0.0485069
FAAP24	HALLMARK_ESTROGEN_RESPONSE_LATE	0.160794	0.0485756
FAAP24	HALLMARK_TNFA_SIGNALING_VIA_NFKB	-0.153905	0.0591927
FAAP24	HALLMARK_UV_RESPONSE_DN	-0.151662	0.0630364
FAAP24	HALLMARK_ANGIOGENESIS	-0.150907	0.0643759
FAAP24	HALLMARK_IL2_STAT5_SIGNALING	-0.143641	0.0784828
FAAP24	HALLMARK_KRAS_SIGNALING_DN	-0.1337	0.101706
FAAP24	HALLMARK_EPITHELIAL_MESENCHYMAL_TRANSITION	-0.126592	0.121407
FAAP24	HALLMARK_NOTCH_SIGNALING	-0.123175	0.131871
FAAP24	HALLMARK_INTERFERON_ALPHA_RESPONSE	-0.120827	0.139453
FAAP24	HALLMARK_HYPOXIA	-0.111287	0.173709
FAAP24	HALLMARK_REACTIVE_OXYGEN_SPECIES_PATHWAY	0.105533	0.197176
FAAP24	HALLMARK_PANCREAS_BETA_CELLS	0.105485	0.19738
FAAP24	HALLMARK_UV_RESPONSE_UP	0.095711	0.242392
FAAP24	HALLMARK_HEDGEHOG_SIGNALING	-0.0951715	0.245069
FAAP24	HALLMARK_ANDROGEN_RESPONSE	-0.0862315	0.292438
FAAP24	HALLMARK_APOPTOSIS	-0.0836762	0.307028
FAAP24	HALLMARK_INFLAMMATORY_RESPONSE	-0.0738624	0.367415
FAAP24	HALLMARK_MYOGENESIS	-0.0687253	0.401759
FAAP24	HALLMARK_IL6_JAK_STAT3_SIGNALING	-0.0612478	0.455019
FAAP24	HALLMARK_APICAL_SURFACE	-0.0593555	0.469097
FAAP24	HALLMARK_HEME_METABOLISM	-0.0515856	0.529319
FAAP24	HALLMARK_INTERFERON_GAMMA_RESPONSE	-0.047958	0.558711
FAAP24	HALLMARK_ALLOGRAFT_REJECTION	-0.0398389	0.627199
FAAP24	HALLMARK_ESTROGEN_RESPONSE_EARLY	-0.0380168	0.643046
FAAP24	HALLMARK_P53_PATHWAY	-0.0320587	0.695967
FAAP24	HALLMARK_COAGULATION	-0.0318905	0.697484
FAAP24	HALLMARK_CHOLESTEROL_HOMEOSTASIS	0.0218695	0.789827
FAAP24	HALLMARK_PI3K_AKT_MTOR_SIGNALING	-0.0109682	0.893669
FAAP24	HALLMARK_PROTEIN_SECRETION	0.0107657	0.89562
FAAP24	HALLMARK_COMPLEMENT	-0.00147723	0.985638

## Sheet: Table S10
Table S10. Correlation between FAAP24 and anti-tumor immune response in AML
gene	Immunity cycle of anticancer	Cor	P value
FAAP24	Step 1 Release of cancer cell antigens	0.127441	0.118908
FAAP24	Step 2 Cancer antigen presentation	0.0573808	0.484037
FAAP24	Step 3 Priming and activation	-0.199847	0.0138849
FAAP24	Step 4 T cell recruiting	-0.0553676	0.499528
FAAP24	Step 4 CD4 T cell recruiting	-0.129201	0.113857
FAAP24	Step 4 CD8 T cell recruiting	-0.0362715	0.658378
FAAP24	Step 4 TH1 cell recruiting	-0.0456577	0.577747
FAAP24	Step 4 Dendritic cell recruiting	-0.0421439	0.607393
FAAP24	Step 4 TH22 cell recruiting	-0.0261354	0.750073
FAAP24	Step 4 Macrophage recruiting	-0.0545199	0.506128
FAAP24	Step 4 Monocyte recruiting	0.0625121	0.445747
FAAP24	Step 4 Neutrophil recruiting	-0.22287	0.0059486
FAAP24	Step 4 NK cell recruiting	-0.0440942	0.590855
FAAP24	Step 4 Eosinophil recruiting	-0.0708617	0.38725
FAAP24	Step 4 Basophil recruiting	-0.0840666	0.304768
FAAP24	Step 4 TH17 cell recruiting	-0.0560506	0.494243
FAAP24	Step 4 B cell recruiting	-0.0605754	0.459994
FAAP24	Step 4 TH2 cell recruiting	0.239126	0.00310612
FAAP24	Step 4 Treg cell recruiting	0.174978	0.0316414
FAAP24	Step 4 MDSC recruiting	0.314133	8.56687e-05
FAAP24	Step 5 Infiltration of immune cells into tumors	0.0622165	0.447905
FAAP24	Step 6 Recognition of cancer cells by T cells	-0.0341298	0.677388
FAAP24	Step 7 Killing of cancer cells	-0.226057	0.00525492
